# Supplementary material for: Ancient genomes reveal social and genetic structure of Late Neolithic Switzerland
Source: Nat Commun. 2020 Apr 20;11:1915. doi: 10.1038/s41467-020-15560-x (PMC7171184; doi:10.1038/s41467-020-15560-x)
Supplement: Supplementary file 2 — Supplementary Data 1 [file 41467_2020_15560_MOESM2_ESM.xlsx]

## Sheet: Supplementary Data 1
Supplementary Table 1. Summary of archaeological and genetic information for the 96 reported in this study
Sample Name	Site	Latitude	Longitude	Cal 2 sigma BC	ID	1st degree relatives	2nd degree relatives	Mapped Reads after RMDup	Mean Coverage	Coverage >= 1X in %	Coverage >= 2X in %	Coverage >= 3X in %	sex	Mean Coverage 1240k SNPs	SNPs 1240k	SNPs 500k	SNPs HO	X contamination %	MT contamination schmutzi %		MT contamination ContaMix %	MT HG	Y GH
																			initial	final
Aes1	Aesch (CH)	47.4654	7.60169	3090-2917	Aes1			1669199	0.0314	1.47	0.55	0.23	m	0.825	493708	68328	199805	1.5	0	2		H1+152	G2a2a1a2a1
Aes10	Aesch (CH)	47.4654	7.60169	2914-2872	Aes10			1029597	0.0196	2.86	0.33	0.1	f	0.5018	385864	52236	298615	na	0	1		K1a+195	na
Aes11	Aesch (CH)	47.4654	7.60169	3011-2893	Aes11	Aes17		2409687	0.046	2	0.82	0.38	f	1.1106	566939	81710	250153	na	0	2		K1a3a	na
Aes12	Aesch (CH)	47.4654	7.60169	3010-2884	Aes12	Aes3, Aes24, Aes19		1534529	0.029	2.76	0.52	0.2	m	0.7505	483866	66212	295686	0.8	5	2		H1	low coverage
Aes13	Aesch (CH)	47.4654	7.60169	3016-2901	Aes13			2235028	0.0422	2.32	0.76	0.33	m	1.0107	565667	79613	259722	1.4	0	2		X2b+226	low coverage
Aes14	Aesch (CH)	47.4654	7.60169	3014-2898	Aes14	Aes15		1816220	0.0345	1.36	0.58	0.25	m	0.8469	497988	70007	190232	0.7	0	1		U5a1c1	G2a2a1a2a1
Aes15	Aesch (CH)	47.4654	7.60169	3013-2901	Aes15	Aes14		977101	0.0179	0.7	0.29	0.09	f	0.4806	368666	50197	96098	na	0	1		U5a1c1	na
Aes16	Aesch (CH)	47.4654	7.60169	3090-2918	Aes16			468747	0.008	2.68	0.08	0.01	f	0.1873	185889	25224	302753	na	0	1		K1a2	na
Aes17	Aesch (CH)	47.4654	7.60169	3011-2889	Aes17	Aes11		2101724	0.0405	3.23	0.74	0.32	m	0.9963	586638	83476	338402	0.9	0	1		H10+(16093)	low coverage
Aes18	Aesch (CH)	47.4654	7.60169	2914-2876	Aes18			2706764	0.0522	2.83	1.01	0.46	f	1.2288	647508	94169	301972	na	2	2		H3	na
Aes19	Aesch (CH)	47.4654	7.60169	no collagen	Aes19	Aes3, Aes12		2344170	0.0452	2.1	0.79	0.37	m	1.123	581511	82960	257644	0.8	0	1		H1	G2a2a1a2a1
Aes2	Aesch (CH)	47.4654	7.60169	3011-2893	Aes2			939020	0.0175	2.88	0.29	0.1	f	0.4815	357384	47980	291769	na	0	1		H1	na
Aes20	Aesch (CH)	47.4654	7.60169	2913-2878	Aes20			2351868	0.0448	2.59	0.78	0.35	m	1.0422	564016	80779	294969	1.5	0	1		K2b1a	low coverage
Aes21	Aesch (CH)	47.4654	7.60169	no collagen	Aes21			2220748	0.0428	1.92	0.78	0.37	m	1.1067	566182	79933	254473	0.5	5	1		U8b1b	low coverage
Aes22	Aesch (CH)	47.4654	7.60169	2892-2694	Aes22			1645274	0.0307	3.05	0.56	0.26	m	0.8716	486584	67074	323041	1.4	0	2		J2b1a2	G2a2a1a2a1
Aes23	Aesch (CH)	47.4654	7.60169	2881-2676	Aes23			2688706	0.0514	3.01	0.93	0.45	m	1.3022	621618	87992	306090	1.2	0	2		J2b1a	low coverage
Aes24	Aesch (CH)	47.4654	7.60169	2912-2877	Aes24	Aes12	Aes3	2430710	0.0474	4.15	0.83	0.38	m	1.1184	590111	85304	354076	1	0	1		K2b1a	low coverage
Aes25	Aesch (CH)	47.4654	7.60169	2864-2501	Aes25			3723167	0.0722	1.29	1.2	0.62	m	1.6506	679286	101298	185119	0.3	0	2		X2b+226	low coverage
Aes3	Aesch (CH)	47.4654	7.60169	3078-2908	Aes3	Aes12, Aes19	Aes24	2547099	0.0486	2.93	0.86	0.41	f	1.2282	592131	84352	310053	na	4	10		H1	na
Aes4	Aesch (CH)	47.4654	7.60169	3094-2926	Aes4			2259087	0.0425	2.66	0.72	0.33	m	1.0576	544477	76680	283754	0.2	0	2		H3	G2a2a1a2a1a
Aes5	Aesch (CH)	47.4654	7.60169	3017-2902	Aes5			1740234	0.0333	2.26	0.57	0.24	f	0.8173	495697	71102	258711	na	0	1		J1c3	na
Aes6	Aesch (CH)	47.4654	7.60169	2905-2759	Aes6			396751	0.0071	0.6	0.09	0.02	m	0.2066	197540	26018	101251	2.3	0	1		H5	G2a2a
Aes7	Aesch (CH)	47.4654	7.60169	no collagen	Aes7			1099962	0.0213	1.6	0.36	0.11	m	0.5419	411378	56838	211501	3.5	0	1		U5b2b2	G2a2a1a2a1a
Aes8	Aesch (CH)	47.4654	7.60169	2919-2883	Aes8			1721241	0.0326	2.15	0.61	0.25	f	0.8416	508832	70184	265967	na	0	1		J1c3	na
Aes9	Aesch (CH)	47.4654	7.60169	2917-2882	Aes9			1168539	0.0224	1.62	0.36	0.13	f	0.5696	393128	54435	204395	na	0	1		U5b2b5	na
125405	Oberbipp Horgen (CH)	47.2621	7.65984	3244-3102	MX150	MX187, MX209	MX219, MX212	535070	0.0041	0.39	0.02	0	m	0.2193	202424	28504	108023	0.2	2	1	1.73	H4a1a	G2a
126744	Oberbipp Horgen (CH)	47.2621	7.65984	3338-3031	MX182			994705	0.0166	1.21	0.27	0.1	m	0.5105	365404	51178	196272	1.31	0	1	5.27	K1a	G2a2a1a2a1
125564	Oberbipp Horgen (CH)	47.2621	7.65984	3344-3037	MX183	MX211		1606665	0.0285	1.89	0.49	0.21	m	0.8401	487744	70136	262421	0.71	8	1	4.59	K1a+195	G2a2a1a2a1
125404	Oberbipp Horgen (CH)	47.2621	7.65984	no collagen	MX184			1244019	0.0228	1.63	0.36	0.14	f	0.6353	411766	59246	223685	na	0	1	0.8	J1c3	na
125474	Oberbipp Horgen (CH)	47.2621	7.65984	3337-2908	MX187	MX150, MX209, MX212		1442035	0.0251	1.79	0.43	0.16	m	0.7243	474343	67173	255095	1.28	0	1	5.98	K1a+195	G2a2a1a2a1a
Individuum 7/11	Spreitenbach CWC (CH)	47.255	8.2158	2495-2399	MX188	MX190		3755170	0.0664	4.14	1.01	0.51	m	1.5937	663660	101975	356093	0.47	8	1	3.27	U2e2a1d	I2a1b1
Individuum 2	Spreitenbach CWC (CH)	47.255	8.2158	2105 - 2036	MX189			2103887	0.0353	2.31	0.59	0.27	f	0.9845	524550	76532	283711	na	0	1	1.29	T2b	na
Individuum 14/6	Spreitenbach CWC (CH)	47.255	8.2158	2860 - 2460	MX190	MX188		2351714	0.0346	2.29	0.56	0.26	m	1.1041	557430	81452	299924	0.92	4.5	1	5.89	U2e2a1d	low coverage
Individuum 10/16	Spreitenbach CWC (CH)	47.255	8.2158	2570 - 2190	MX191			3131057	0.0548	3.37	0.86	0.44	m	1.4277	624580	93749	335640	0.79	8	1	3.15	H3+16189	I2a1b
Individuum 4/15	Spreitenbach CWC (CH)	47.255	8.2158	2571-2513	MX192	MX197, MX195		1834423	0.032	2.23	0.48	0.21	m	0.8364	484216	70906	260726	0.81	10	1	0.91	H11a+152	I2c
Individuum 3	Spreitenbach CWC (CH)	47.255	8.2158	2213-2031	MX193			2129749	0.0362	2.18	0.67	0.33	f	1.0998	559346	80428	302179	na	0	1	5.4	K1a+195	na
Individuum 12 NN	Spreitenbach CWC (CH)	47.255	8.2158	2489 - 2344	MX194			486746	0.0086	0.73	0.09	0.02	f	0.2311	476111	67969	257239	na	0	1	7.04	U2e2a1d	na
Individuum 9	Spreitenbach CWC (CH)	47.255	8.2158	2470 - 2050	MX195	MX192, MX197		2052422	0.036	2.58	0.51	0.22	m	0.8692	498097	74602	268669	0.9	1.5	1	1.62	H11a+152	I2a1b1
Individuum 13/18	Spreitenbach CWC (CH)	47.255	8.2158	2580 - 2290	MX196			2690853	0.0474	2.98	0.75	0.38	f	1.2454	582728	87341	314869	na	0	1	0.51	J1c3	na
Individuum 8	Spreitenbach CWC (CH)	47.255	8.2158	2490 - 2294	MX197	MX192, MX195		2546603	0.0433	2.88	0.66	0.31	f	1.0966	555899	83454	300445	na	0	1	0.16	H11a+152	na
Individuum 1	Spreitenbach CWC (CH)	47.255	8.2158	2900 - 2300	MX198			2587149	0.0437	2.95	0.64	0.31	f	1.0639	540217	81937	291891	na	0	1	2.08	J1c4	na
Individuum 5/17	Spreitenbach CWC (CH)	47.255	8.2158	2409-2197	MX199			3075158	0.0525	3.18	0.84	0.44	f	1.4082	616488	92193	332643	na	0	1	0.05	J2b1a	na
125489	Oberbipp Horgen (CH)	47.2621	7.65984	no collagen	MX203			321907	0.0049	0.44	0.05	0.01	f	0.1549	155305	22624	83484	na	0	1		H4a1	na
126088	Oberbipp Horgen (CH)	47.2621	7.65984	no collagen	MX204			823313	0.0147	1.12	0.24	0.07	m	0.4632	358402	50416	192924	1.17	0	2	5.1	K1a2b	G2a2a1a2a
127145	Oberbipp Horgen (CH)	47.2621	7.65984	no collagen	MX209	MX150, MX187, MX219		876635	0.0153	1.16	0.25	0.08	m	0.4702	357762	50231	192280	0.67	24.5	2		K1a+195	G2a2a1a2a1
124823	Oberbipp Horgen (CH)	47.2621	7.65984	no collagen	MX210			3111315	0.0557	3.39	0.91	0.46	m	1.4599	643863	96780	345492	0.39	0	3	3.4	K1a2b	G2a2a1a2a1a
125110	Oberbipp Horgen (CH)	47.2621	7.65984	3100-2928	MX211	MX183		1721425	0.0306	2	0.53	0.24	m	0.9008	511523	74324	274384	0.62	0	2	3.5	K1a+195	low coverage
125594	Oberbipp Horgen (CH)	47.2621	7.65984	3323-2581	MX212	MX187	MX150	832352	0.0142	1.12	0.19	0.06	m	0.3943	306695	43413	165208	0.12	0	2		H1	low coverage
126743	Oberbipp Horgen (CH)	47.2621	7.65984	3363-2930	MX213			1185915	0.0196	1.39	0.36	0.13	m	0.622	436979	61502	233393	0.33	0	1		K1b1a	G2a2a1a2a1a
125003	Oberbipp Horgen (CH)	47.2621	7.65984	3330-3216	MX219	MX209	MX150, MX187	130731	0.0019	0.18	0.01	0	m	0.053	57788	7966	31238	na	0	1		K	G2a2a
1955/13	Singen (D)	47.7671	8.87224	2197-1981	MX251			229701	0.0043	0.38	0.04	0.01	f	0.1129	115884	14573	59335	na	0	1		T2b3d	na
1952/19	Singen (D)	47.7671	8.87224	1941-1774	MX252			1441601	0.0267	1.69	0.5	0.22	m	0.7461	444416	59903	231483	1.9	0	2		H83	R1b1a2a1a2b1
1953/22	Singen (D)	47.7671	8.87224	no collagen	MX254	MX286, MX283	MX275	3573703	0.065	3.61	1.08	0.59	m	1.6257	658568	95591	344698	0.44	1	1		H+16129	R1b1a2a1a2b1
1950/16	Singen (D)	47.7671	8.87224	2132-1922	MX256			108323	0.0018	0.17	0.01	0	f	0.0536	59200	6957	29898	na	12	2		H+16129	na
1959/1	Singen (D)	47.7671	8.87224	1879-1696	MX257			1412800	0.0253	1.63	0.46	0.2	m	0.7208	432527	56860	224535	1.76	0	2		U4a1a	low coverage
1952/2A	Singen (D)	47.7671	8.87224	2028-1903	MX258			424035	0.0073	0.58	0.1	0.03	m	0.2322	204577	24844	104654	1.77	0	2		U5b1+16189	R1b1a2a1a2
BF680	Anselfingen (D)	47.8541	8.77374	2456-2203	MX259			827158	0.0153	1.1	0.26	0.09	m	0.4209	308480	40426	160095	0.44	0	2		K1a3a	R1b1a2a1a2
1952/15	Singen (D)	47.7671	8.87224	763-431	MX265			2064763	0.0367	1.79	0.72	0.38	m	1.1171	476023	63132	248786	1.44	0	2		H1c	low coverage
1952/22	Singen (D)	47.7671	8.87224	no collagen	MX270	MX275	MX286	836262	0.0153	1.08	0.26	0.1	m	0.4525	319675	40676	165332	1.22	0	2		W3a1	R1b1a2a1a2b1a1
1951/6	Singen (D)	47.7671	8.87224	2135-1961	MX275	MX270. MX286	MX283, MX254	2970014	0.0543	2.19	0.69	0.3	m	0.87	442102	60493	231013	0.91	0	1		W3a1	R1b1a2a1a2b1
1953/18	Singen (D)	47.7671	8.87224	1926-1770	MX277			1313551	0.0234	1.51	0.43	0.19	f	0.6979	419432	55624	219471	na	0	2		H5a1	na
1952/24	Singen (D)	47.7671	8.87224	1882-1745	MX279			944113	0.0174	1.2	0.32	0.12	m	0.5165	361028	46424	187234	1.41	0	2		H76a	low coverage
1953/4	Singen (D)	47.7671	8.87224	2035-1910	MX280			2904297	0.0534	2.76	1	0.55	f	1.5008	618697	86535	327015	na	0	2		U5a1	na
1952/6	Singen (D)	47.7671	8.87224	2116-1926	MX283	MX286, MX254	MX275	3851195	0.0716	3.56	1.27	0.73	m	1.8618	684106	98071	359118	2.43	0	2		H+16129	R1b1a2a1a2b1
1952/14	Singen (D)	47.7671	8.87224	2029-1892	MX286	MX283, MX254	MX270	1884825	0.0347	2.18	0.69	0.3	m	0.9415	549023	74723	287380	3.33	0	2		N1b1b	low coverage
1952/5	Singen (D)	47.7671	8.87224	2199-2028	MX288			3920500	0.0725	3.97	1.17	0.64	m	1.7076	649942	94888	341367	0.7	0	2		K1a1a	R1b1a2a1a2b1
Wartau 33.006.101.9	Wartau (CH)	47.45	9.292	2620-2448	MX298			747096	0.0137	0.1	0.02	0	m	0.0194	20369	2727	10439	failed	0	1		X2b4	G2a2b2a
Oberbipp 125121.1	Oberbipp Horgen (CH)	47.2621	7.65984	2910-2679	MX299			539643	0.0097	0.29	0.15	0.1	m	0.0744	76532	10376	39964	7.18	na	na	2.9	na	low coverage
Auvernier A297	Auvernier (CH)	46.5835	6.5245	2866-2601 date from individual of the same burial	MX304			181601	0.0033	0.25	0.05	0.01	m	0.0632	56808	7854	29807	4.18	na	na	0.8	na	R1b1a2a1a
Burgäschisee A1F (excluded from popgen analysis due to low coverage)	Burgäschisee (CH)	47.101	7.406	2862-2581	MX310			844534	0.0153	0.23	0.23	0.15	m	0.3741	55397	7658	28859	3.18	0	1		na	R1b1a2
126110	Oberbipp Horgen (CH)	47.2621	7.65984	3340-3097	RA42			332547	0.0125	0.96	0.2	0.06	f	0.1707	165542	22686	88598	na	6	1	1.3	H3ap	na
125579	Oberbipp Horgen (CH)	47.2621	7.65984	3330-3216	RA43			62586	0.0022	0.21	0.01	0	f	0.0327	37502	5385	20501	na	0	4	5.3	K1a4a1a	na
125128	Oberbipp Horgen (CH)	47.2621	7.65984	2914-2871	RA44			430529	0.0138	1.07	0.22	0.06	f	0.2173	209140	29439	111895	na	3	1		K1a+195	na
126703	Oberbipp Horgen (CH)	47.2621	7.65984	3096-2927	RA45			444513	0.0154	1.2	0.24	0.07	f	0.2217	209394	29574	112746	na	2.5	1		H1	na
Seengen1	Seengen (CH)	47.1936	8.122	2463-2274	RA54			238870	0.0041	0.37	0.04	0	f	0.1318	134886	18675	72737	na	32.5	1	4	J2b1a2	na
Muttenz2	Muttenz (CH)	47.3122	7.3843	2905 - 2886	RA57			1314854	0.022	1.6	0.36	0.15	f	0.6492	415958	60100	225083	na	0	1		J2b1a2	na
Muttenz6	Muttenz (CH)	47.3122	7.3843	2937-2886	RA58			1047619	0.0179	1.37	0.26	0.09	m	0.4919	355635	50988	191862	1.1	0	1		H7d	G2a2a1a2a
Muttenz5	Muttenz (CH)	47.3122	7.3843	2898-2861	RA59			705870	0.012	0.99	0.18	0.06	f	0.3788	294769	42368	159145	na	2.5	1		H1+16311	na
Muttenz3	Muttenz (CH)	47.3122	7.3843	same individuals as Muttenz1	RA60			1424093	0.023	1.69	0.39	0.16	m	1.0544	427217	61711	234396	1.19	3	1		K1a4a1	low coverage
Muttenz1	Muttenz (CH)	47.3122	7.3843	2905 - 2865	RA61			2109655	0.036	2.3	0.63	0.3	m	1.0798	553052	80472	297446	0.35	0	1		K1a4a1	low coverage
Muttenz4	Muttenz (CH)	47.3122	7.3843	2921-2886	RA62			2128084	0.037	2.35	0.66	0.31	m	0.759	573273	83285	307603	0.69	6.5	1		H1+16311	low coverage
Zuzach1	Zuzach (CH)	47.5878	8.29332	2046-1946	RA63			1559040	0.026	1.88	0.44	0.18	m	0.9065	464903	67168	250022	0.19	0	1		H5a	R1b1a2a1a2b1
Zuzach2	Zuzach (CH)	47.5878	8.29332	2206-2126	RA64			1898715	0.0332	2.25	0.54	0.24	m	0.9065	209140	29439	111895	0.53	0	1		K1a1	low coverage
76-1 (Komplex 1976)	Wartau (CH)	47.45	9.292	2462-2299	TU 908 (SX21)			3884752	0.0723	3.9	3.9	0.5499	f	1.6065	614047	91357	324420	na	4	2		H3	na
76-2 (Komplex 1976)	Wartau (CH)	47.45	9.292	3036-2923	TU 910 (SX22)			539643	0.0097	0.29	0.15	0.1	f	1.5841	575898	82438	305327	na	3	2		K1a4a1	na
85-1 (Komplex 1985)	Wartau (CH)	47.45	9.292	1883-1749	TU 911 (SX23)			2602391	0.0812	2.88	1.29	0.69	f	1.2162	566827	80815	299933	na	5	2		X2b4	na
Rapperswill Zürichstrasse 88	Rapperswil Zürichstrasse (CH)	47.2266	8.81844	2695 - 2481	TU874(SX8)	SX10		547001	0.0093	0.73	0.14	0.04	f	0.2754	234957	29099	121549	na	3	1		U3a1	na
Niederried Ursisbalm 1913	Niederried Ursisbalm (CH)	47.0117	7.25054	4449 - 4341	TU875(SX9)			2507095	0.0474	3.02	0.77	0.37	f	1.0646	537263	77356	283590	na	6	2		H5	na
Rapperswill Zürichstrasse 88	Rapperswil Zürichstrasse (CH)	47.2266	8.81844	new born or unborn baby of SX8	TU876(SX10)	SX8		1402963	0.0255	1.75	0.44	0.18	m	0.6661	427155	57113	223505	4.38	4	4		U3a1	G2a2a1a2a1a
Niederried Ursisbalm 1913	Niederried Ursisbalm (CH)	47.0117	7.25054	4458 - 4362	TU877(SX11)			6717463	0.1244	7.35	1.91	0.99	m	2.1612	763044	124151	400661	0.46	8	9		J1c1b	G2a2b2a1a1
78-6 (Komplex 1978)	Wartau (CH)	47.45	9.292	2470-2336	TU904 (SX17)			2513354	0.0478	1.34	1.34	0.26	f	0.2377	206988	28745	108426	na	7	2		U4a2f	na
76-8 (Komplex 1976)	Wartau (CH)	47.45	9.292	178BC-2AD	TU905 (SX18)			3651183	0.0689	3.5	1.2	0.67	f	1.6683	640300	94073	338950	na	2	2		B4c1b2c2	na
76-7 (Komplex 1976)	Wartau (CH)	47.45	9.292	1693-1609	TU907 (SX20)			5123552	0.0948	3.81	1.79	1.03	m	2.1866	669986	97911	353078	0.46	9	2		K1a4a1	R1b1a2a1a2
85-2 (Komplex 1985/86)	Wartau (CH)	47.45	9.292	2461-2295	TU914 (SX26)			2201710	0.053	2.5	0.9	0.44	f	0.9796	508170	72113	268978	na	8	2		K2b1	na
Tombe 18	Lingolsheim (F)	48.5545	7.68175	no collagen	TU915 (SX29)			950722	0.0185	1.37	0.3	0.1	m	0.4851	365364	49257	190505	1.1	0	1		T2b	I2a1b
Tombe 35	Lingolsheim (F)	48.5545	7.68175	4786-4618	TU916 (SX30)			1525555	0.0291	1.79	0.55	0.25	f	0.8258	470227	63688	246747	na	0	2		U8b1b1	na
Tombe E Rubane	Lingolsheim (F)	48.5545	7.68175	2463-2208	TU918 (SX32)			1220350	0.0234	1.57	0.42	0.17	m	0.6164	397069	53261	207170	0.54	2	2		N1n1n	R1b1a2a1a
Lingolsheim Tombe 15	Lingolsheim (F)	48.5545	7.68175	4766-4601	TU919 (SX33)			2540176	0.0492	2.68	0.93	0.49	m	1.3226	598602	83652	313591	1.29	1	2		H1	I2a1b
