# Supplementary material for: Ancient genomes reveal social and genetic structure of Late Neolithic Switzerland
Source: Nat Commun. 2020 Apr 20;11:1915. doi: 10.1038/s41467-020-15560-x (PMC7171184; doi:10.1038/s41467-020-15560-x)
Supplement: Supplementary file 3 — Supplementary Data 2 [file 41467_2020_15560_MOESM3_ESM.xlsx]

## Sheet: Supplementary Data 2
Supplementary Data 2. Summary of basic sequencing results of the 96 individuals reported in this study
ID	source tissue	endogenous DNA screening library (%)	endogenous DNA UDG treated library after 1240k SNP capture (%)	number of duplicates removed UDG treated library after 1240k SNP capture (%)	number of reads after duplicat removal UDG treated library after 1240k SNP capture (%)	C to T frequency 1 base screening librariy	C to T frequency 1 base UDG treated library after 1240k SNP capture
Aes1	petrous bone	16.866	59.144	352756	1669199	0.2891	0.1226
Aes10	petrous bone	1.96	45.367	690531	1029597	0.2737	0.0881
Aes11	petrous bone	19.2	58.867	565095	2409687	0.2106	0.0726
Aes12	petrous bone	4.479	43.419	602916	1534529	0.2889	0.1267
Aes13	petrous bone	16.735	58.438	803591	2235028	0.2867	0.1066
Aes14	petrous bone	34.249	68.774	305624	1816220	0.1942	0.0774
Aes15	petrous bone	5.206	46.192	348801	977101	0.3325	0.1465
Aes16	petrous bone	1.813	33.314	667845	468747	0.4239	0.185
Aes17	petrous bone	14.074	60.266	797459	2101724	0.2997	0.11
Aes18	petrous bone	5.334	54.39	1451347	2706764	0.2417	0.0793
Aes19	petrous bone	24.272	62.162	469450	2344170	0.249	0.0943
Aes2	petrous bone	5.645	53.285	344164	939020	0.2857	0.1189
Aes20	petrous bone	25.662	65.018	397743	2351868	0.1897	0.0619
Aes21	petrous bone	10.12	52.457	475425	2220748	0.2366	0.0772
Aes22	petrous bone	5.383	48.222	463834	1645274	0.2625	0.0812
Aes23	petrous bone	17.37	59.143	591347	2688706	0.2504	0.0988
Aes24	petrous bone	23.108	63.71	434768	2430710	0.1824	0.086
Aes25	petrous bone	44.781	71.319	654250	3723167	0.187	0.082
Aes3	petrous bone	19.534	55.097	516762	2547099	0.2999	0.1315
Aes4	petrous bone	27.819	65.3	348728	2259087	0.2192	0.0864
Aes5	petrous bone	24.363	68.052	281954	1740234	0.2184	0.08
Aes6	petrous bone	0.44	27.387	339083	396751	0.388	0.1422
Aes7	petrous bone	3.02	45.804	497920	1099962	0.2825	0.1115
Aes8	petrous bone	3.547	49.676	872826	1721241	0.2753	0.1025
Aes9	petrous bone	24.084	59.609	192927	1168539	0.2719	0.1033
MX150	tooth	2.432	32.066	1922357	535070	0.353	0.1328
MX182	petrous bone	9.793	54.547	236299	994705	0.431	0.1872
MX183	petrous bone	21.4	70.786	197853	1606665	0.356	0.1299
MX184	petrous bone	16.317	64.418	153491	1244019	0.2451	0.084
MX187	petrous bone	8.823	47.532	913635	1442035	0.3649	0.1466
MX188	petrous bone	52.06	67.979	405190	3755170	0.2769	0.0892
MX189	petrous bone	31.989	61.75	315420	2103887	0.3539	0.1487
MX190	petrous bone	33.689	63.243	347451	2351714	0.377	0.1383
MX191	petrous bone	46.201	66.454	347669	3131057	0.3207	0.1121
MX192	petrous bone	47.405	66.768	181122	1834423	0.315	0.1189
MX193	petrous bone	9.051	45.363	747623	2129749	0.4581	0.189
MX194	petrous bone	36.259	66.581	55781	486746	0.4235	0.1149
MX195	petrous bone	59.169	71.969	195322	2052422	0.2767	0.1004
MX196	petrous bone	39.004	63.398	310547	2690853	0.3119	0.1221
MX197	petrous bone	57.518	70.039	293958	2546603	0.3492	0.137
MX198	petrous bone	53.459	67.584	301669	2587149	0.3196	0.1289
MX199	petrous bone	44.048	63.764	376226	3075158	0.3317	0.1407
MX203	petrous bone	1.961	8.852	340395	321907	0.5359	0.181
MX204	petrous bone	2.604	24.316	476283	823313	0.4156	0.1817
MX209	petrous bone	2.888	34.093	526303	876635	0.318	0.1382
MX210	petrous bone	31.492	33.729	406291	3111315	0.3626	0.0977
MX211	petrous bone	18.72	65.308	196337	1721425	0.43	0.0983
MX212	petrous bone	33.367	56.982	79546	832352	0.33	0.1427
MX213	petrous bone	1.663	62.191	826350	1185915	0.4728	0.137
MX219	petrous bone	0.638	32.626	226908	130731	0.433	0.1941
MX251	petrous bone	56.706	8.466	81706	229701	0.263	0.2581
MX252	petrous bone	23.175	42.79	320940	1441601	0.3138	0.083
MX254	petrous bone	21.335	61.75	470116	3573703	0.3738	0.1553
MX256	petrous bone	18.089	66.454	75150	108323	0.2828	0.117
MX257	petrous bone	10.707	45.363	337384	1412800	0.3238	0.1907
MX258	petrous bone	9.074	71.969	151201	424035	0.3444	0.1002
MX259	petrous bone	9.013	70.039	162065	827158	0.3566	0.1394
MX265	petrous bone	8.559	63.764	376353	2064763	0.3261	0.1401
MX270	petrous bone	7.251	8.372	134525	836262	0.2789	0.2592
MX275	petrous bone	6.533	11.629	1090527	2970014	0.3476	0.2136
MX277	petrous bone	3.652	35.453	357660	1313551	0.3864	0.1866
MX279	petrous bone	3.097	69.083	465627	944113	0.425	0.1146
MX280	petrous bone	3.139	11.628	1246626	2904297	0.299	0.2214
MX283	petrous bone	2.897	31.042	1312046	3851195	0.2373	0.0995
MX286	petrous bone	1.719	35.114	1631831	1884825	0.1293	0.1963
MX288	petrous bone	0.949	32.238	561552	3920500	0.3763	0.1917
MX298	petrous bone	1.185	21.731	375131	747096	0.3072	0.1043
MX299	Femur	0.238	17.17	355831	539643	0.269	0.0472
MX304	Femur	0.096	20.351	984499	181601	0.0357	0.0056
RA42	petrous bone	5.53	42.005	235052	332547	0.1891	0.1902
RA43	petrous bone	0.591	11.629	73937	62586	0.2135	0.2136
RA44	petrous bone	2.374	34.311	506027	430529	0.1865	0.1863
RA45	petrous bone	2.43	35.453	661076	444513	0.1847	0.1866
RA54	Skull fragment	1.615	31.042	170677	238870	0.0991	0.0995
RA57	petrous bone	19.935	54.254	754891	1314854	0.1152	0.1151
RA58	petrous bone	36.045	61.662	613739	1047619	0.1116	0.1107
RA59	petrous bone	12.746	50.13	371909	705870	0.0911	0.0906
RA60	petrous bone	21.911	57.915	928257	1424093	0.1333	0.1321
RA61	petrous bone	19.938	58.271	1346699	2109655	0.1167	0.1158
RA62	petrous bone	18.695	55.708	1347956	2128084	0.1261	0.1258
RA63	petrous bone	34.76	62.628	899724	1559040	0.142	0.1413
RA64	petrous bone	35.441	62.017	1149358	1898715	0.1211	0.12
TU 908 (SX21)	petrous bone	47.849	69.84	455583	3884752	0.2966	0.1118
TU 910 (SX22)	petrous bone	11.064	56.444	498340	539643	0.2847	0.0956
TU 911 (SX23)	petrous bone	30.78	63.644	434466	2602391	0.3236	0.1184
TU874(SX8)	petrous bone	2.299	33.174	382270	547001	0.4151	0.2038
TU875(SX9)	petrous bone	64.485	77.926	369254	2507095	0.2381	0.0969
TU876(SX10)	petrous bone	20.104	62.469	438647	1402963	0.3769	0.1143
TU877(SX11)	petrous bone	68.182	80.337	4019800	6717463	0.1958	0.0578
TU904 (SX17)	petrous bone	9.328	39.628	1306571	2513354	0.3078	0.1168
TU905 (SX18)	petrous bone	22.422	65.849	658751	3651183	0.2132	0.0564
TU907 (SX20)	petrous bone	4.611	50.381	1042335	5123552	0.2481	0.0677
TU914 (SX26)	petrous bone	12.006	59.313	336664	2201710	0.2488	0.0806
TU915 (SX29)	petrous bone	12.466	69.691	201175	950722	0.3921	0.0634
TU916 (SX30)	petrous bone	6.774	44.285	502995	1525555	0.4022	0.1528
TU918 (SX32)	petrous bone	10.587	53.549	197064	1220350	0.3349	0.0979
TU919 (SX33)	petrous bone	11.307	49.351	700986	2540176	0.3764	0.1297
