# Supplementary material for: Ancient genomes reveal social and genetic structure of Late Neolithic Switzerland
Source: Nat Commun. 2020 Apr 20;11:1915. doi: 10.1038/s41467-020-15560-x (PMC7171184; doi:10.1038/s41467-020-15560-x)
Supplement: Supplementary file 4 — Supplementary Data 3 [file 41467_2020_15560_MOESM4_ESM.xlsx]

## Sheet: Supplementary Data 3
Supplementary Data 3. Information on 399 previously published ancient individuals that were used for the population genetic analysis
Sample ID	Publication	95.4% CI calibrated radiocarbon age in calBCE or contextual dating in BCE	Label	Location	Sex	mtDNA HG	Y HG
I0060	OlaldeNature2018	2428-2149 calBCE	Bell_Beaker_Germany	Rothenschirmbach	F	..	..
I0118	MathiesonNature2015	2471-2246 calBCE	Alberstedt_LN	Alberstedt	F	HV	..
I0807	MathiesonNature2015	3970-3710 calBCE	Baalberge_MN	Esperstedt	M	H1e1a	I
I0559	MathiesonNature2015	3654-3527 calBCE	Baalberge_MN	Quedlinburg Site IX	M	HV	R1b1a(xR1b1a1a2)
I0560	MathiesonNature2015	3640-3376 calBCE	Baalberge_MN	Quedlinburg Site IX	F	T2e1	..
I2416	OlaldeNature2018	2470-2200 calBCE	Bell_Beaker_England	Amesbury Down, Wiltshire	M	K1b1a1	R1b1a1a2a1a
I2418	OlaldeNature2018	2440-2200 calBCE	Bell_Beaker_England	Amesbury Down, Wiltshire	F	K1a4a1	..
I2459	OlaldeNature2018	2460-2140 calBCE	Bell_Beaker_England	Amesbury Down, Wiltshire	F	T2a1a	..
I2445	OlaldeNature2018	2397-1930 calBCE	Bell_Beaker_England	Yarnton	M	X2b6	R1b1a1a2a1a2c1
I2452	OlaldeNature2018	2277-1920 calBCE	Bell_Beaker_England	Willington	M	H1e1a	R1b1a1a2a1a2c1
I2453	OlaldeNature2018	2289-2041 calBCE	Bell_Beaker_England	West Deeping	M	K2a	R1b1a1a2a1a2c1
I2454	OlaldeNature2018	2200-1980 calBCE	Bell_Beaker_England	Over Narrows	F	R1a	..
I2455	OlaldeNature2018	2130-1910 calBCE	Bell_Beaker_England	Over Narrows	F	U5a2c	..
I3255	OlaldeNature2018	2136-1951 calBCE	Bell_Beaker_England	Trumpington	F	T2b	..
I3256	OlaldeNature2018	2204-2029 calBCE	Bell_Beaker_England	Trumpington	M	T2b	R1b1a1a2a1a2c1
I1767	OlaldeNature2018	2200-1970 calBCE	Bell_Beaker_England	Windmill Fields, Ingleby Barwick, Stockton-on-Tees, County Durham	M	U5a1a1	I2a2a1a1a
I2565	OlaldeNature2018	2470-2140 calBCE	Bell_Beaker_England	Amesbury Down, Wiltshire	M	W1	R1b1a1a2a1a2c
I1765_d	OlaldeNature2018	2330-2040 calBCE	Bell_Beaker_England	Wick	M	N1a1	A
I4950	OlaldeNature2018	2800-1800 BCE	Bell_Beaker_England	Central Flying School, Upavon, Wiltshire	M	U5a2d1	R1b1a1a2a1a2c1
I4951	OlaldeNature2018	2800-1800 BCE	Bell_Beaker_England	Flying School, Netheravon, Wiltshire	M	K1b1a1	R1b1a1a2a1a
I5512	OlaldeNature2018	2800-1800 BCE	Bell_Beaker_England	Flying School, Netheravon, Wiltshire	F	J1c2	..
I5513	OlaldeNature2018	2800-1800 BCE	Bell_Beaker_England	Nr. Ablington, Figheldean	M	V	R1b1a1a2a1a2c1
I2417	OlaldeNature2018	2500-2140 BCE	Bell_Beaker_England	Amesbury Down, Wiltshire	M	J1c	R1b1a1a2a1a2c
I2443	OlaldeNature2018	2290-1980 BCE	Bell_Beaker_England	Yarnton	F	T2c1b	..
I2446	OlaldeNature2018	2456-2140 calBCE	Bell_Beaker_England	Yarnton	F	K1b1a1	..
I2447	OlaldeNature2018	2116-1911 calBCE	Bell_Beaker_England	Yarnton	M	K1a26	R1b1a1a2a1a2c1
I2450	OlaldeNature2018	2457-2208 calBCE	Bell_Beaker_England	Spring Road cemetery, Abington, Oxfordshire	F	K1a1b1	..
I5376	OlaldeNature2018	2457-2142 calBCE	Bell_Beaker_England	River Thames Skulls, Syon Reach, London	F	H6a1b	..
I5379	OlaldeNature2018	2470-2290 calBCE	Bell_Beaker_England	Canada Farm, Sixpenny Handley, Dorset	M	HV0	R1b1a1a2a1a2c
I5382	OlaldeNature2018	2280-1980 calBCE	Bell_Beaker_England	Windmill Fields, Ingleby Barwick, Stockton-on-Tees, County Durham	M	T2b	R1b1a1a2a1a2
I6774	OlaldeNature2018	2500-1900 BCE	Bell_Beaker_England	Ditchling Road	M	H4a1a1a	R1b1a1a2a1a
I6775	OlaldeNature2018	2500-1900 BCE	Bell_Beaker_England	Wick Barrow	M	H1	R1b1a1a2a1a2c
I6777	OlaldeNature2018	2500-1900 BCE	Bell_Beaker_England	Wilsford	M	U4b1b	R1b1a1a2a1a2c1j
I6778	OlaldeNature2018	2500-1900 BCE	Bell_Beaker_England	Wilsford	F	K1a26	..
I6679	OlaldeNature2018	2125-1891 calBCE	Bell_Beaker_England	Low Hauxley, Northumberland	M	J1c1b1	R1b1a1a2a1a
I1382	OlaldeNature2018	2435-2136 calBCE	Bell_Beaker_France	Mondelange, PAC de la Sente, Moselle	M	U5a2c	R1b1a1a2a1a2
I1381	OlaldeNature2018	2400-1900 BCE	Bell_Beaker_France	Mondelange, PAC de la Sente, Moselle	M	H	R1b1a1a2a1a
I1391	OlaldeNature2018	2346-2133 calBCE	Bell_Beaker_France	Rouffach, Haut-Rhin	F	J1c4	..
I1390	OlaldeNature2018	2566-2299 calBCE	Bell_Beaker_France	Sierentz, Les Villas d'Aurele, Haut-Rhin	M	X2b4a	R1b1a1a2a1a2
I2575	OlaldeNature2018	2476-2211 calBCE	Bell_Beaker_France	La Fare, Forcalquier	M	K1c1	H
I1546	MathiesonNature2015	2500-2050 BCE	Bell_Beaker_Germany	Benzingerode-Heimburg	F	U5a1b1	..
I0806	MathiesonNature2015	2431-2150 calBCE	Bell_Beaker_Germany	Quedlinburg Site VII	M	H1	R1b1a1a2a1a2
I0805	MathiesonNature2015	2467-2142 calBCE	Bell_Beaker_Germany	Quedlinburg Site VII	M	H1	R1b1a1a2
I0113	MathiesonNature2015	2346-2033 calBCE	Bell_Beaker_Germany	Quedlinburg Site XII	F	J1c5	..
I0112	MathiesonNature2015	2457-2142 calBCE	Bell_Beaker_Germany	Quedlinburg Site XII	F	H13a1a2	..
I0111	MathiesonNature2015	2475-2204 calBCE	Bell_Beaker_Germany	Rothenschirmbach	F	H3ao	..
I0108	MathiesonNature2015	2575-2299 calBCE	Bell_Beaker_Germany	Rothenschirmbach	F	H5a3	..
I1549	MathiesonNature2015	2500-2050 BCE	Bell_Beaker_Germany	Benzingerode-Heimburg	F	W1c1	..
I3600	OlaldeNature2018	2300-2150 BCE	Bell_Beaker_Germany	Alburg-Lerchenhaid, Spedition HÃ¤ring, Stkr. Straubing, Bavaria	F	U5b3	..
I3601	OlaldeNature2018	2300-2150 BCE	Bell_Beaker_Germany	Alburg-Lerchenhaid, Spedition HÃ¤ring, Stkr. Straubing, Bavaria	F	H10e	..
I3602	OlaldeNature2018	2300-2150 BCE	Bell_Beaker_Germany	Alburg-Lerchenhaid, Spedition HÃ¤ring, Stkr. Straubing, Bavaria	F	I3a	..
I3604	OlaldeNature2018	2500-2000 BCE	Bell_Beaker_Germany	Künzing-Bruck, Lkr. Deggendorf, Bavaria	M	HV9	R1b1a
I3607	OlaldeNature2018	2500-2000 BCE	Bell_Beaker_Germany	Künzing-Bruck, Lkr. Deggendorf, Bavaria	M	W3a1	R1b1a1a
I3588	OlaldeNature2018	2300-2150 BCE	Bell_Beaker_Germany	Alburg-Lerchenhaid, Spedition HÃ¤ring, Stkr. Straubing, Bavaria	M	H1e1a	R1b1a1a2a1a
I3589	OlaldeNature2018	2300-2150 BCE	Bell_Beaker_Germany	Alburg-Lerchenhaid, Spedition HÃ¤ring, Stkr. Straubing, Bavaria	M	U4d1	R1b1a1a2a1a2b1
I3590	OlaldeNature2018	2339-2143 calBCE	Bell_Beaker_Germany	Alburg-Lerchenhaid, Spedition HÃ¤ring, Stkr. Straubing, Bavaria	F	H1	..
I3594	OlaldeNature2018	2300-2150 BCE	Bell_Beaker_Germany	Alburg-Lerchenhaid, Spedition HÃ¤ring, Stkr. Straubing, Bavaria	F	T2f	..
I4123	OlaldeNature2018	2800-1800 BCE	Bell_Beaker_Germany	Manching-Oberstimm	F	V7	..
I4249	OlaldeNature2018	2336-2141 calBCE	Bell_Beaker_Germany	Irlbach LKR	F	H5a1	..
I4250	OlaldeNature2018	2434-2150 calBCE	Bell_Beaker_Germany	Irlbach LKR	F	U5a1a2b	..
I3592	OlaldeNature2018	2458-2204 calBCE	Bell_Beaker_Germany	Alburg-Lerchenhaid, Spedition HÃ¤ring, Stkr. Straubing, Bavaria	M	H27	CT
I3596	OlaldeNature2018	2300-2150 BCE	Bell_Beaker_Germany	Alburg-Lerchenhaid, Spedition HÃ¤ring, Stkr. Straubing, Bavaria	M	H27	BT
I5014	OlaldeNature2018	2500-2000 BCE	Bell_Beaker_Germany	Manching-Oberstimm	F	V7	..
I5017	OlaldeNature2018	2461-2207 calBCE	Bell_Beaker_Germany	Augsburg	F	H46	..
I5019	OlaldeNature2018	2500-2000 BCE	Bell_Beaker_Germany	Künzing-Bruck, Lkr. Deggendorf, Bavaria	F	K1b1a1	..
I5020	OlaldeNature2018	2458-2206 calBCE	Bell_Beaker_Germany	Landau	F	H2a1e	..
I5021	OlaldeNature2018	2572-2512 calBCE	Bell_Beaker_Germany	Osterhofen-Altenmarkt	M	K1c1	R1b1a1a2
I5022	OlaldeNature2018	2800-1800 BCE	Bell_Beaker_Germany	Osterhofen-Altenmarkt	M	HV	R1b1a1a2
I5023	OlaldeNature2018	2500-2000 BCE	Bell_Beaker_Germany	Osterhofen-Altenmarkt	F	U2e1a1	..
I5519	OlaldeNature2018	2500-2000 BCE	Bell_Beaker_Germany	Augsburg	M	I4a	R1b1a1a2a1a2b1
I5520	OlaldeNature2018	2800-1800 BCE	Bell_Beaker_Germany	Augsburg	F	K1b2a	..
I5521	OlaldeNature2018	2800-1800 BCE	Bell_Beaker_Germany	Augsburg	F	J1b1a1	..
I5523	OlaldeNature2018	2800-1800 BCE	Bell_Beaker_Germany	Landau/DGF-Lan	F	K1b1a1	..
I5524	OlaldeNature2018	2800-1800 BCE	Bell_Beaker_Germany	Landau/DGF-Lan	F	H72	..
I5525	OlaldeNature2018	2800-1800 BCE	Bell_Beaker_Germany	Landau/DGF-Lan	F	U4b1b	..
I5527	OlaldeNature2018	2800-1800 BCE	Bell_Beaker_Germany	Manching-Oberstimm	F	K2b1a	..
I5529	OlaldeNature2018	2800-1800 BCE	Bell_Beaker_Germany	Osterhofen-Altenmarkt	M	HV15	R1b1a1a2a1a2b1
I5530	OlaldeNature2018	2800-1800 BCE	Bell_Beaker_Germany	Weichering	M	K1b1a1	CT
I5531	OlaldeNature2018	2800-1800 BCE	Bell_Beaker_Germany	Weichering	F	T2b	..
I5833	OlaldeNature2018	2500-2000 BCE	Bell_Beaker_Germany	Irlbach LKR	M	J1c	R1b1a1a2a1a2b1
I5834	OlaldeNature2018	2500-2000 BCE	Bell_Beaker_Germany	Irlbach LKR	F	W5	..
I5836	OlaldeNature2018	2800-1800 BCE	Bell_Beaker_Germany	Worms-Herrnsheim	F	H1b1	..
I5655	OlaldeNature2018	2500-2000 BCE	Bell_Beaker_Germany	Irlbach LKR	F	H5a1	..
I5656	OlaldeNature2018	2500-2000 BCE	Bell_Beaker_Germany	Irlbach LKR	M	T2g2a	A
I5658	OlaldeNature2018	2500-2000 BCE	Bell_Beaker_Germany	Irlbach LKR	F	T2b	..
I5659	OlaldeNature2018	2500-2000 BCE	Bell_Beaker_Germany	Irlbach LKR	M	K1a4b	R1b1a1a2a1a2b1
I5661	OlaldeNature2018	2500-2000 BCE	Bell_Beaker_Germany	Irlbach LKR	M	K1b1b	R1b1a1a2
I5663	OlaldeNature2018	2500-2000 BCE	Bell_Beaker_Germany	Irlbach LKR	M	U5a2a	R1b
I6481	OlaldeNature2018	2800-1800 BCE	Bell_Beaker_Germany	Weichering	M	U5a1a1	BT
I6482	OlaldeNature2018	2800-1800 BCE	Bell_Beaker_Germany	Weichering	F	U4d2	..
I6590	OlaldeNature2018	2500-2000 BCE	Bell_Beaker_Germany	Irlbach LKR	F	X2c1	..
I6591	OlaldeNature2018	2500-2000 BCE	Bell_Beaker_Germany	Irlbach LKR	F	U5b2c	..
I6624	OlaldeNature2018	2500-2000 BCE	Bell_Beaker_Germany	Irlbach LKR	F	T1a1	..
I0839	OlaldeNature2018	2457-2206 calBCE	Bell_Beaker_Iberia	Galeria da Cisterna, Almonda	F	..	..
I0840	OlaldeNature2018	2456-2201 calBCE	Bell_Beaker_Iberia	Galeria da Cisterna, Almonda	F	U5b1	..
I0460	OlaldeNature2018	2461-2209 calBCE	Bell_Beaker_Iberia	Arroyal I, Burgos	M	H	I2a2a
I0459	OlaldeNature2018	2600-2200 BCE	Bell_Beaker_Iberia	Arroyal I, Burgos	F	U5b2b	..
I0263	OlaldeNature2018	2800-2000 BCE	Bell_Beaker_Iberia	Paris Street, Cerdanyola, Barcelona	F	X2b	..
I1553	OlaldeNature2018	2800-2000 BCE	Bell_Beaker_Iberia	Paris Street, Cerdanyola, Barcelona	F	H	..
I0825	OlaldeNature2018	2474-2300 calBCE	Bell_Beaker_Iberia	Paris Street, Cerdanyola, Barcelona	M	K1a4a1	G2
I0260	OlaldeNature2018	2800-2000 BCE	Bell_Beaker_Iberia	Paris Street, Cerdanyola, Barcelona	F	K1a2a	..
I0261	OlaldeNature2018	2800-2000 BCE	Bell_Beaker_Iberia	Paris Street, Cerdanyola, Barcelona	M	U5b1	R1b1a(xR1b1a1a2a)
I0823	OlaldeNature2018	2800-2000 BCE	Bell_Beaker_Iberia	Paris Street, Cerdanyola, Barcelona	F	H1	..
I0258	OlaldeNature2018	2800-2000 BCE	Bell_Beaker_Iberia	Paris Street, Cerdanyola, Barcelona	F	H1	..
I0262	OlaldeNature2018	2800-2000 BCE	Bell_Beaker_Iberia	Paris Street, Cerdanyola, Barcelona	F	U5b3	..
I0257	OlaldeNature2018	2571-2350 calBCE	Bell_Beaker_Iberia	Paris Street, Cerdanyola, Barcelona	M	H1	R1b1
I0826	OlaldeNature2018	2833-2480 calBCE	Bell_Beaker_Iberia	Paris Street, Cerdanyola, Barcelona	M	H1t	I2a2
I0461	OlaldeNature2018	2455-2201 calBCE	Bell_Beaker_Iberia	Arroyal I, Burgos	F	K1a1b1	..
I4247	OlaldeNature2018	2465-2211 calBCE	Bell_Beaker_Iberia	Camino de las Yeseras, Madrid	F	T2b3	..
I5665	OlaldeNature2018	2800-1800 BCE	Bell_Beaker_Iberia	Virgazal, Burgos, Ciempozuelos	M	K1a24a	R1b1a1a2a1a2
I6466	OlaldeNature2018	2700-2400 calBCE	Bell_Beaker_Iberia	Verdelha dos Ruivos, District of Lisbon	M	K1b1a1	A
I6467	OlaldeNature2018	2700-2400 calBCE	Bell_Beaker_Iberia	Verdelha dos Ruivos, District of Lisbon	F	K1a4a1	..
I6471	OlaldeNature2018	2800-1800 BCE	Bell_Beaker_Iberia	La Magdalena	M	U5b1c1	CT
I6475	OlaldeNature2018	2800-1800 BCE	Bell_Beaker_Iberia	La Magdalena	F	U5b3	..
I6539	OlaldeNature2018	2500-2000 BCE	Bell_Beaker_Iberia	Humanejos, Madrid	M	T2b3	R1b1a1a2a1a2
I6542	OlaldeNature2018	2500-1800 BCE	Bell_Beaker_Iberia	Camino de las Yeseras, Madrid	M	U5b1c	I2a2a1b2a2a1a1a1a1a
I6543	OlaldeNature2018	2500-1800 BCE	Bell_Beaker_Iberia	Camino de las Yeseras, Madrid	M	H1	I
I6584	OlaldeNature2018	2500-2000 BCE	Bell_Beaker_Iberia	Humanejos, Madrid	F	H4a1a	..
I6587	OlaldeNature2018	2500-2000 BCE	Bell_Beaker_Iberia	Humanejos, Madrid	M	K1a1b1	I2a2a
I6588	OlaldeNature2018	2500-2000 BCE	Bell_Beaker_Iberia	Humanejos, Madrid	M	U5b2b3	R1b1a1a2a1a
I6589	OlaldeNature2018	2500-2000 BCE	Bell_Beaker_Iberia	Humanejos, Madrid	M	K1a1b1	BT
I6604	OlaldeNature2018	2031-1949 calBCE	Bell_Beaker_Iberia	Camino de las Yeseras, Madrid	M	U5b1c	G2a2a
I6605	OlaldeNature2018	2467-2346 calBCE	Bell_Beaker_Iberia	Camino de las Yeseras, Madrid	F	H1t	..
I6608	OlaldeNature2018	1955-1781 calBCE	Bell_Beaker_Iberia	Camino de las Yeseras, Madrid	M	J1c1	I2a1b
I6610	OlaldeNature2018	1921-1776 calBCE	Bell_Beaker_Iberia	Camino de las Yeseras, Madrid	F	K1a	..
I6612	OlaldeNature2018	2299-2202 calBCE	Bell_Beaker_Iberia	Camino de las Yeseras, Madrid	F	J1c3	..
I6613	OlaldeNature2018	2500-1800 BCE	Bell_Beaker_Iberia	Camino de las Yeseras, Madrid	F	U5b1	..
I6622	OlaldeNature2018	2800-1800 BCE	Bell_Beaker_Iberia	Camino de las Yeseras, Madrid	M	U5b1c	P1
I6623	OlaldeNature2018	2800-1800 BCE	Bell_Beaker_Iberia	Camino de las Yeseras, Madrid	F	U5b1f	..
I4245	OlaldeNature2018	2461-2292 calBCE	Bell_Beaker_Iberia	Camino de las Yeseras, Madrid	F	L1b1a	..
I6472	OlaldeNature2018	2800-1800 BCE	Bell_Beaker_Iberia	La Magdalena	M	HV0b	R1b1a1a2
I6609	OlaldeNature2018	2299-2202 calBCE	Bell_Beaker_Iberia	Camino de las Yeseras, Madrid	F	U5b1c	..
I1970	OlaldeNature2018	2880-2490 BCE	Bell_Beaker_Iberia	Verdelha dos Ruivos, District of Lisbon	M	X2b	I2a2a
I5367	OlaldeNature2018	2470-2140 calBCE	Bell_Beaker_Scotland	Sorisdale, Coll, Scotland	F	V10	..
I5385	OlaldeNature2018	2456-2148 calBCE	Bell_Beaker_Scotland	Achavanich, Wick, Scotland	F	H5	..
I5755	OlaldeNature2018	2470-1985 BCE	Bell_Beaker_Switzerland	Sion-Petit-Chasseur, Dolmen XI	M	K2b1	R1b1a1a2
I5757	OlaldeNature2018	2470-1985 BCE	Bell_Beaker_Switzerland	Sion-Petit-Chasseur	M	H3af	R1b1a1a2a1a
I5759	OlaldeNature2018	2470-1985 BCE	Bell_Beaker_Switzerland	Sion-Petit-Chasseur	F	U2e1c	..
I0171	MathiesonNature2015	2287-2041 calBCE	BenzigerodeHeimburg_LN	Benzingerode-Heimburg	F	U5a1a2a	..
I0059	MathiesonNature2015	2337-2138 calBCE	BenzigerodeHeimburg_LN	Benzingerode-Heimburg	F	H1	..
I1542	MathiesonNature2015	2500-2050 BCE	Corded_Ware_Germany	Esperstedt	M	J2a2a	R
I1536	MathiesonNature2015	2500-2050 BCE	Corded_Ware_Germany	Esperstedt	M	U5a1g	R1a
I1544	MathiesonNature2015	2500-2050 BCE	Corded_Ware_Germany	Esperstedt	M	K2b2	R1a
I1538	MathiesonNature2015	2500-2050 BCE	Corded_Ware_Germany	Esperstedt	M	J1c5	R1a
I1539	MathiesonNature2015	2625-2291 calBCE	Corded_Ware_Germany	Esperstedt	F	J1c1b1a	..
I1534	MathiesonNature2015	2500-2050 BCE	Corded_Ware_Germany	Esperstedt	M	K1a1b2a	R
I0106	MathiesonNature2015	2464-2210 calBCE	Corded_Ware_Germany	Esperstedt	F	T2a1b1	..
I1540	MathiesonNature2015	2500-2050 BCE	Corded_Ware_Germany	Esperstedt	M	J1c5	R1a1
I1532	MathiesonNature2015	2500-2050 BCE	Corded_Ware_Germany	Esperstedt	M	J1c2e	R1a1a
I0049	MathiesonNature2015	2464-2210 calBCE	Corded_Ware_Germany	Esperstedt	F	X2b4	..
I0103	MathiesonNature2015	2578-2468 calBCE	Corded_Ware_Germany	Esperstedt	F	W6a	..
I0104	MathiesonNature2015	2559-2296 calBCE	Corded_Ware_Germany	Esperstedt	M	U4b1a1a1	R1a1a1
I5374	OlaldeNature2018	2830-2461 calBCE	England_Late_Neolithic	Totty Pot, Cheddar, Somerset	M	H1c	CT
I3068	OlaldeNature2018	3692-3522 calBCE	England_Neolithic	Carsington Pasture Cave, Brassington, Derbyshire	M	T2c2	I2a2a1a1a
I2605	OlaldeNature2018	3632-2945 calBCE	England_Neolithic	Eton Rowing Course	F	J1c6	..
I4949	OlaldeNature2018	3630-3377 calBCE	England_Neolithic	Nr. Millbarrow, Winterbourne Monkton, Wiltshire	M	T2b	I
I5366	OlaldeNature2018	3644-3384 calBCE	England_Neolithic	Cissbury, Sussex	F	X2b	..
I6750	OlaldeNature2018	3755-3660 BCE	England_Neolithic	Fussell's Lodge, Salisbury, Wiltshire	M	K1a26	I2a2a2a
I6751	OlaldeNature2018	3755-3620 BCE	England_Neolithic	Fussell's Lodge, Salisbury, Wiltshire	F	U5b1	..
I6759	OlaldeNature2018	3650-3522 BCE	England_Neolithic	Giggleswick Scar, Kelco Cave, North Yorkshire	M	J1c1	I2a1b
I6761	OlaldeNature2018	3650-3500 BCE	England_Neolithic	Whitehawk, Brighton, Sussex	F	K1a26	..
I6762	OlaldeNature2018	4000-3500 BCE	England_Neolithic	Upper Swell, Chipping Norton, Gloucestershire	M	K1a1b1	I2a2a1a1a2
I2606	OlaldeNature2018	3330-2900 BCE	England_Neolithic	Eton Rowing Course	M	K1a	I2a2a2a
I0519	OlaldeNature2018	3360-3100 BCE	England_Neolithic	Banbury Lane	M	X2b	I2a1b
I0520	OlaldeNature2018	3360-3100 BCE	England_Neolithic	Banbury Lane	M	U5a2c	I2a2a1
I0518	OlaldeNature2018	3360-3100 BCE	England_Neolithic	Banbury Lane	M	K1a3a1	I2a2
I0172	MathiesonNature2015	3360-3086 calBCE	Esperstedt_MN	Esperstedt	M	T2b	I2a1b1a1
I4303	OlaldeNature2018	4779-4587 calBCE	France_MN	Clos de Roque	M	H3	I2a1b
I4304	OlaldeNature2018	4788-4590 calBCE	France_MN	Clos de Roque	M	T2c2	I2a1b
I4305	OlaldeNature2018	4826-4617 calBCE	France_MN	Clos de Roque	F	T2b3	..
I4308	OlaldeNature2018	3600-3400 BCE	France_Neolithic	Collet Redon	F	U3a1	..
I2405	OlaldeNature2018	3335-3020 calBCE	Globular_Amphora	Kierzkowo	M	W5	I2a2
I2433	OlaldeNature2018	3100-2900 BCE	Globular_Amphora	Kierzkowo	F	H28	..
I2434	OlaldeNature2018	3400-2800 BCE	Globular_Amphora	Kierzkowo	F	U5b1d1	..
I2440	OlaldeNature2018	3100-2900 BCE	Globular_Amphora	Kierzkowo	M	H1b	I
I2441	OlaldeNature2018	3400-2800 BCE	Globular_Amphora	Kierzkowo	M	K1b1a1	I2a2a1b
I2403	OlaldeNature2018	2870-2575 calBCE	Globular_Amphora	Kierzkowo	M	U5b2b1	I2a2a1b2
I2199	OlaldeNature2018	5216-5031 calBCE	Iberia_EN	El Prado de Pancorbo, Burgos	F	H1	..
I0409	MathiesonNature2015	5311-5218 calBCE	Iberia_EN	Els Trocs	F	J1c3	..
I0412	MathiesonNature2015	5308-5080 calBCE	Iberia_EN	Els Trocs	M	N1a1a1	I2a1b1
I0410	MathiesonNature2015	5294-5066 calBCE	Iberia_EN	Els Trocs	M	T2c1dorT2c1d2	R1b1a(xR1b1a1a2)
I0413	MathiesonNature2015	5303-5075 calBCE	Iberia_EN	Els Trocs	F	V	..
I1972	Unpublished	4827-4692 calBCE	Iberia_EN	El Prado de Pancorbo, Burgos	F	K1a4a1	..
I0405	MathiesonNature2015	3900-3600 BCE	Iberia_MN	La Mina	M	K1a1b1	H2
I0407	MathiesonNature2015	3900-3600 BCE	Iberia_MN	La Mina	F	K1b1a1	..
I0408	MathiesonNature2015	3893-3661 calBCE	Iberia_MN	La Mina	F	U5b1	..
I0406	MathiesonNature2015	3900-3600 BCE	Iberia_MN	La Mina	M	H1	I2a2a1b2
I0551	MathiesonNature2015	3400-3025 BCE	Salzmuende_MN	Salzmuende-Schiebzig	M	U3a1	G2a2a
I7554	OlaldeNature2018	3400-2800 BCE	Scotland_Neolithic	Unstan Chamber Tomb, Orkney, Scotland	M	..	I2a1b1
I2634	OlaldeNature2018	3704-3535 calBCE	Scotland_Neolithic	Scotland, Tulach an t'Sionnach	M	U2	I2a1b
I2636	OlaldeNature2018	3520-3362 calBCE	Scotland_Neolithic	Scotland, Holm of Papa Westray North	F	V	..
I2980	OlaldeNature2018	3361-3102 calBCE	Scotland_Neolithic	Scotland, Point of Cott, Orkney	F	H1	..
I2988	OlaldeNature2018	3517-3362 calBCE	Scotland_Neolithic	Scotland, Clachaig	F	U5b2a3	..
I3136	OlaldeNature2018	3521-3366 calBCE	Scotland_Neolithic	Scotland, Raschoille Cave, Oban, Argyll and Bute	F	H1	..
I3137	OlaldeNature2018	3800-3200 BCE	Scotland_Neolithic	Scotland, Raschoille Cave, Oban, Argyll and Bute	M	HV0	I
I3138	OlaldeNature2018	3264-2924 calBCE	Scotland_Neolithic	Scotland, Raschoille Cave, Oban, Argyll and Bute	F	K1a4a1	..
I2977	OlaldeNature2018	3009-2764 calBCE	Scotland_Neolithic	Scotland, Isbister, Orkney	M	H1	I2a2
I2978	OlaldeNature2018	3336-3024 calBCE	Scotland_Neolithic	Scotland, Isbister, Orkney	M	K1b1a1	I2a1b
I3133	OlaldeNature2018	3632-3378 calBCE	Scotland_Neolithic	Scotland, Raschoille Cave, Oban, Argyll and Bute	M	K1a10a	I2a1b1
I2979	OlaldeNature2018	3334-2942 calBCE	Scotland_Neolithic	Scotland, Isbister, Orkney	M	K1a26	I2a1b1
I3134	OlaldeNature2018	3634-3378 calBCE	Scotland_Neolithic	Scotland, Raschoille Cave, Oban, Argyll and Bute	M	T2f4	I2a2a1a1a
I3135	OlaldeNature2018	3641-3384 calBCE	Scotland_Neolithic	Scotland, Raschoille Cave, Oban, Argyll and Bute	M	U5b2a	I2a2a
I2629	OlaldeNature2018	3180-2780 BCE	Scotland_Neolithic	Scotland, Isbister, Orkney	M	J1c1b	I2
I2630	OlaldeNature2018	2581-2464 calBCE	Scotland_Neolithic	Scotland, Isbister, Orkney	M	K1a4f	I2a1b1
I2631	OlaldeNature2018	3098-2907 calBCE	Scotland_Neolithic	Scotland, Quoyness	M	H5	I2a1b
I2633	OlaldeNature2018	3766-3642 calBCE	Scotland_Neolithic	Scotland, Tulloch of Assery	F	T2e1	..
I2635	OlaldeNature2018	3653-3390 calBCE	Scotland_Neolithic	Scotland, Tulloch of Assery	M	U5b1	I2a1b1
I2637	OlaldeNature2018	3510-3340 calBCE	Scotland_Neolithic	Scotland, Holm of Papa Westray North	M	K1b1a1	I2a1b
I2650	OlaldeNature2018	3500-3360 calBCE	Scotland_Neolithic	Scotland, Holm of Papa Westray North	M	T2c2	I2a2a1b
I2651	OlaldeNature2018	3330-3090 calBCE	Scotland_Neolithic	Scotland, Holm of Papa Westray North	F	K1a1b1	..
I2659	OlaldeNature2018	3762-3644 calBCE	Scotland_Neolithic	Scotland, Distillery Cave	F	H1c	..
I2660	OlaldeNature2018	3514-3353 calBCE	Scotland_Neolithic	Scotland, Distillery Cave	M	U5a2a	I2a2a1a1a
I2691	OlaldeNature2018	3701-3640 calBCE	Scotland_Neolithic	Scotland, Distillery Cave	M	J1c1	I2a2a1
I2796	OlaldeNature2018	3706-3536 calBCE	Scotland_Neolithic	Scotland, Point of Cott, Orkney	M	H3	I2a1b
I2932	OlaldeNature2018	2571-2348 calBCE	Scotland_Neolithic	Scotland, Isbister, Orkney	M	H5	I2a1b
I2933	OlaldeNature2018	3011-2886 calBCE	Scotland_Neolithic	Scotland, Isbister, Orkney	M	J1c2	I2a2a1a1a2
I2934	OlaldeNature2018	3330-3023 calBCE	Scotland_Neolithic	Scotland, Isbister, Orkney	F	U5a2c3	..
I2935	OlaldeNature2018	3336-3012 calBCE	Scotland_Neolithic	Scotland, Isbister, Orkney	M	U8b1b	I2a1b1
I3041	OlaldeNature2018	3942-3037 BCE	Scotland_Neolithic	Scotland, Raschoille Cave, Oban, Argyll and Bute	M	K1a3a	I2a2a2a
I3085	OlaldeNature2018	3339-3027 calBCE	Scotland_Neolithic	Scotland, Isbister, Orkney	F	K1a26	..
I2657	OlaldeNature2018	3952-3781 calBCE	Scotland_Neolithic	Scotland, Macarthur Cave	M	W1	I2a2a
I5370	OlaldeNature2018	4000-3300 BCE	Scotland_Neolithic	Raschoille, Oban, Scotland	F	K1a26	..
I5371	OlaldeNature2018	4000-3300 BCE	Scotland_Neolithic	Raschoille, Oban, Scotland	F	H4a1a2a	..
I0124	MathiesonNature2015	5657-5541 calBCE	Samara_HG	Lebyanzhinka, Sok River, Samara	M	U5a1d	R1b1a1a
I0231	MathiesonNature2015	2921-2762 calBCE	Yamnaya_Samara	Ekaterinovka, Southern Steppe, Samara	M	U4a1aorU4a1d	R1b1a1a2a2
I0370	MathiesonNature2015	3300-2700 BCE	Yamnaya_Samara	Ishkinovka I, Eastern Orenburg, Pre-Ural steppe, Samara	M	H13a1a1	R1b1a1a2a2
I0441	MathiesonNature2015	3010-2622 calBCE	Yamnaya_Samara	Kurmanaevka III, Buzuluk, Samara	F	H2b	..
I0444	MathiesonNature2015	3335-2882 calBCE	Yamnaya_Samara	Kutuluk, Kutuluk River, Samara	M	H6a1b	R1b1a1a2
I0439	MathiesonNature2015	3321-2921 calBCE	Yamnaya_Samara	Lopatino, Sok River, Samara	M	U5a1a1	R1b1a1a2
I0357	MathiesonNature2015	3090-2913 calBCE	Yamnaya_Samara	Lopatino, Sok River, Samara	F	W6c	..
I0429	MathiesonNature2015	3339-2918 calBCE	Yamnaya_Samara	Lopatino, Sok River, Samara	M	T2c1a2	R1b1a1a2a2
I0438	MathiesonNature2015	3021-2635 calBCE	Yamnaya_Samara	Luzkhi I, Samara River, Samara	M	U5a1a1	R1b1a1a2a2
I0585	MathiesonNature2015	5983-5747 calBCE	Iberia_HG	La Brana-Arintero, Leon	M	U5b2c	C1a2
I0211	MathiesonNature2015	6773-5886 BCE	Karelia_HG	Yuzhnyy Oleni Ostrov, Karelia	M	U4a	J
I0061	MathiesonNature2015	6773-5886 BCE	Karelia_HG	Yuzhnyy Oleni Ostrov, Karelia	M	C1	R1a1a1
I0797	MathiesonNature2015	5500-4850 BCE	LBK_EN	Karsdorf	M	H46b	T1a
I0795	MathiesonNature2015	5217-5041 calBCE	LBK_EN	Karsdorf	M	H1orH1au1b	CT
I0022	MathiesonNature2015	5500-4850 BCE	LBK_EN	Viesenhaeuser Hof, Stuttgart-Muehlhausen	F	T2e	..
I0026	MathiesonNature2015	5500-4850 BCE	LBK_EN	Viesenhaeuser Hof, Stuttgart-Muehlhausen	F	T2b	..
I0013	MathiesonNature2015	5964-5638 calBCE	Motala_HG	Motala, Kanaljorden	M	U5a1	I2a1b
I0011	MathiesonNature2015	5721-5516 calBCE	Motala_HG	Motala, Kanaljorden	F	U5a1	..
I0015	MathiesonNature2015	5964-5629 calBCE	Motala_HG	Motala, Kanaljorden	M	U5a2d	I2a1
I0012	MathiesonNature2015	5714-5575 calBCE	Motala_HG	Motala, Kanaljorden	M	U2e1	I2c
I0014	MathiesonNature2015	5877-5629 calBCE	Motala_HG	Motala, Kanaljorden	F	U5a2d	..
I0017	MathiesonNature2015	5721-5631 calBCE	Motala_HG	Motala, Kanaljorden	M	U2e1	I2a1b2a1
I1100	MathiesonNature2015	6500-6200 BCE	Anatolia_Neolithic	Barcın, Marmara Region, Northwest Anatolia	F	K1aorK1a6	..
I1102	MathiesonNature2015	6500-6200 BCE	Anatolia_Neolithic	Barcın, Marmara Region, Northwest Anatolia	M	K1a3a	C1a2
I1099	MathiesonNature2015	6500-6200 BCE	Anatolia_Neolithic	Barcın, Marmara Region, Northwest Anatolia	M	T2b	G2a2a1a2a
I1103	MathiesonNature2015	6500-6200 BCE	Anatolia_Neolithic	Barcın, Marmara Region, Northwest Anatolia	M	K1b1b1	G2a2a1a2a
I1101	MathiesonNature2015	6500-6200 BCE	Anatolia_Neolithic	Barcın, Marmara Region, Northwest Anatolia	M	T2b	H2
I1097	MathiesonNature2015	6424-6251 calBCE	Anatolia_Neolithic	Barcın, Marmara Region, Northwest Anatolia	M	W1-T119C	G2a2b2a3
I0744	MathiesonNature2015	6402-6243 calBCE	Anatolia_Neolithic	Barcın, Marmara Region, Northwest Anatolia	M	J1c11	G2a2b2a
I1096	MathiesonNature2015	6500-6200 BCE	Anatolia_Neolithic	Barcın, Marmara Region, Northwest Anatolia	M	N1a1a1	I2c
I1098	MathiesonNature2015	6500-6200 BCE	Anatolia_Neolithic	Barcın, Marmara Region, Northwest Anatolia	F	X2d2	..
I0708	MathiesonNature2015	6221-6073 calBCE	Anatolia_Neolithic	Barcın, Marmara Region, Northwest Anatolia	M	N1b1a	J2a
I0745	MathiesonNature2015	6374-6227 calBCE	Anatolia_Neolithic	Barcın, Marmara Region, Northwest Anatolia	M	U8b1b1	H2
I0746	MathiesonNature2015	6067-5892 calBCE	Anatolia_Neolithic	Barcın, Marmara Region, Northwest Anatolia	M	K1aorK1a1	G2a2b2a1a1c
I0707	MathiesonNature2015	6500-6200 BCE	Anatolia_Neolithic	Barcın, Marmara Region, Northwest Anatolia	F	K1a4	..
I0709	MathiesonNature2015	6500-6200 BCE	Anatolia_Neolithic	Barcın, Marmara Region, Northwest Anatolia	M	U3	H2
I0725	MathiesonNature2015	6400-5600 BCE	Anatolia_Neolithic	Mentese	F	N1a1a1	..
I0736	MathiesonNature2015	6500-6200 BCE	Anatolia_Neolithic	Barcın, Marmara Region, Northwest Anatolia	F	N1a1a1a	..
Iceman	KellerNatureCommunications2014	3484-3104 calBCE	Iceman_MN,SG	Ötz valley, Tyrol	M	K1	G2a2a1a2a1a
I0025	MathiesonNature2015	5500-4850 BCE	LBK_EN	Viesenhaeuser Hof, Stuttgart-Muehlhausen	F	T2b	..
I0443	MathiesonNature2015	3300-2700 BCE	Yamnaya_Samara	Lopatino, Sok River, Samara	M	W3a1a	R1b1a1a2a
I0726	MathiesonNature2015	6400-5600 BCE	Anatolia_Neolithic	Mentese	F	HorH5-C16192T	..
I0054	MathiesonNature2015	5222-5022 calBCE	LBK_EN	Unterwiederstedt	F	J1c17	..
I0723	MathiesonNature2015	5995-5845 calBCE	Anatolia_Neolithic	Mentese	M	X2m2	G2a2a1
I0724	MathiesonNature2015	6400-5600 BCE	Anatolia_Neolithic	Mentese	M	K1a4	I
I0727	MathiesonNature2015	6400-5600 BCE	Anatolia_Neolithic	Mentese	M	K1a2	G2a
I0056	MathiesonNature2015	5213-5009 calBCE	LBK_EN	Halberstadt-Sonntagsfeld	M	T2b	G2a2a
I0100	MathiesonNature2015	5202-4852 calBCE	LBK_EN	Halberstadt-Sonntagsfeld	F	N1a1a1a	..
Bichon	JonesNatureCommunications2015	11820-11610 calBCE	Bichon,SG	Grotte du Bichon	M	U5b1h	I2a1b1a
I1580	MathiesonNature2015	6387-6103 calBCE	Anatolia_Neolithic	Barcın, Marmara Region, Northwest Anatolia	F	H5	..
I1581	MathiesonNature2015	6376-6231 calBCE	Anatolia_Neolithic	Barcın, Marmara Region, Northwest Anatolia	F	U3	..
I1583	MathiesonNature2015	6426-6236 calBCE	Anatolia_Neolithic	Barcın, Marmara Region, Northwest Anatolia	M	K1a2	G2a2a1a2a
EHU001	OlaldeNature2019	2287–2044 cal BCE (3760±30 BP, Beta-492280)		El Hundido, Monasterio de Rodilla, Burgos, Castilla y León	M	U5a1b1	R1b1a1a2a1(xR1b1a1a2a1a2a5)
EHU002	OlaldeNature2019	2562–2306 cal BCE (3933±32 BP, CSIC-1896)		El Hundido, Monasterio de Rodilla, Burgos, Castilla y León	M	K1a4a1	R1b1a1a2a1a2(xR1b1a1a2a1a2a5)
I0839	OlaldeNature2019	2457–2206 cal BCE (3847±29 BP, OxA-28859)	Bell Beaker	Galeria da Cisterna, Almonda, Torres Novas, Santarém	F	..	..
I10277	OlaldeNature2019	3400–2500 BCE		Cova de la Guineu, Font-rubí, Barcelona, Catalonia	M	X2c1	I2
I10278	OlaldeNature2019	3400–2500 BCE		Cova de la Guineu, Font-rubí, Barcelona, Catalonia	M	U5b1	I
I10280	OlaldeNature2019	3400–2500 BCE		Cova de la Guineu, Font-rubí, Barcelona, Catalonia	M	J1c1	G2a2b2b1a1
I10283	OlaldeNature2019	3400–2500 BCE		Cova de la Guineu, Font-rubí, Barcelona, Catalonia	M	H	I
I10285	OlaldeNature2019	3400–2500 BCE		Cova de la Guineu, Font-rubí, Barcelona, Catalonia	F	T2b	..
I10892	OlaldeNature2019	770–1200 CE (based on dates in the same context)		Sant Julià de Ramis, Girona, Catalonia	F	H1e1a3	..
I10897	OlaldeNature2019	1033–1204 cal CE (910±30 BP, Beta-477258)		Sant Julià de Ramis, Girona, Catalonia	F	I1c	..
I10939	OlaldeNature2019	1900–1400 BCE		Bray Cave, Gibraltar	M	K1a3a	R1b1a1a2a1a2(xR1b1a1a2a1a2c)
I10940	OlaldeNature2019	1900–1400 BCE		Bray Cave, Gibraltar	M	H1e1a	R1b1a1a
I10941	OlaldeNature2019	1900–1400 BCE		Bray Cave, Gibraltar	M	T2e1	R1b1a1a2a1a2(xR1b1a1a2a1a2c)
I10942	OlaldeNature2019	5500–4500 BCE		Europa 1, Gibraltar	F	N1a1a1	..
I11300	OlaldeNature2019	3400–3000 BCE		Jentillarri, Enirio-Aralar, Gipuzkoa, Basque Country	F	J2a1a1	..
I11301	OlaldeNature2019	3341–3030 cal BCE (4480±30 BP, Beta 484117)		Jentillarri, Enirio-Aralar, Gipuzkoa, Basque Country	F	H1j8	..
I11303	OlaldeNature2019	3400–2500 BCE		Cova de la Guineu, Font-rubí, Barcelona, Catalonia	F	H1j	..
I11304	OlaldeNature2019	3400–2500 BCE		Cova de la Guineu, Font-rubí, Barcelona, Catalonia	M	U5a2+16294	F(xG,xH,xJ,xR)
I11305	OlaldeNature2019	3400–2500 BCE		Cova de la Guineu, Font-rubí, Barcelona, Catalonia	M	J1c1b	G2a2a1a3
I11306	OlaldeNature2019	3400–2500 BCE		Cova de la Guineu, Font-rubí, Barcelona, Catalonia	F	J2b1a2	..
I11592	OlaldeNature2019	2800-2600 BCE		Bolores, Torres Vedras, Lisboa	M	U5b2b	I2a1b
I11599	OlaldeNature2019	3400–2800 BCE [layer date based on a long bone from a likely different individual 3330–2885 cal BCE (4370±70 BP, Beta–123363)]		Cabeço da Arruda I, Torres Vedras, Lisboa	M	J2b1a2	I2a1a1
I11600	OlaldeNature2019	3400–2800 BCE [layer date based on a long bone from a likely different individual 3330–2885 cal BCE (4370±70 BP, Beta–123363)]		Cabeço da Arruda I, Torres Vedras, Lisboa	M	H1e1a	G2a2a1a3
I11601	OlaldeNature2019	3400–2800 BCE [layer date based on a long bone from a likely different individual 3330–2885 cal BCE (4370±70 BP, Beta–123363)]		Cabeço da Arruda I, Torres Vedras, Lisboa	F	V	..
I11604	OlaldeNature2019	3100–2500 BCE		Tholos of Paimogo I , Lourinhã, Lisboa	M	K1a1	I
I11605	OlaldeNature2019	3100–2500 BCE		Tholos of Paimogo I , Lourinhã, Lisboa	M	HV0d	I2a1a1a
I11614	OlaldeNature2019	2800-2600 BCE		Bolores, Torres Vedras, Lisboa	F	H4a1a	..
I12208	OlaldeNature2019	1368–1211 BCE	Cogotas I	La Requejada, San Román de Hornija, Valladolid, Castilla y León	F	K1a1b1	..
I12209	OlaldeNature2019	1368–1211 BCE	Cogotas I	La Requejada, San Román de Hornija, Valladolid, Castilla y León	M	H1ah	R1b1a1a2a1a2(xR1b1a1a2a1a2c,xR1b1a1a2a1a2b1,xR1b1a1a2a1a2a5)
I12648	OlaldeNature2019	1100–1300 CE	Muslim	Carrer Sagunto 49, València, València/Valencia, Valencian Community	M	H1	R1b1
I12649	OlaldeNature2019	1100–1300 CE	Muslim	Carrer Sagunto 49, València, València/Valencia, Valencian Community	M	H13a1a	E1b1b1b1a1
I12809	OlaldeNature2019	1880–1770 BCE		Castillejo del Bonete, Terrinches, Ciudad Real, Castilla-La Mancha	M	H1j	R1b1a1a2
I12855	OlaldeNature2019	1880–1770 BCE		Castillejo del Bonete, Terrinches, Ciudad Real, Castilla-La Mancha	M	K1a+195	R1b1a1a2
I1310	OlaldeNature2019	2000–1400 BCE [1930–1634 cal BCE (3465±60 BP, UBAR-697), 1867–1526 cal BCE (3370±50 BP, UBAR-670), 1736–1453 cal BCE (3305±55 BP, UBAR-671), 1877–1526 cal BCE (3380±60 BP, UBAR-672), four dates of the whole stratigraphy of the site]		Can Roqueta II, Sabadell, Barcelona, Catalonia	F	U5b1c	..
I1312_d	OlaldeNature2019	2000–1400 BCE [1930–1634 cal BCE (3465±60 BP, UBAR-697), 1867–1526 cal BCE (3370±50 BP, UBAR-670), 1736–1453 cal BCE (3305±55 BP, UBAR-671), 1877–1526 cal BCE (3380±60 BP, UBAR-672), four dates of the whole stratigraphy of the site]		Can Roqueta II, Sabadell, Barcelona, Catalonia	M	HV0+195	R1b1a1a2a1a2(xR1b1a1a2a1a2c)
I1313_d	OlaldeNature2019	2000–1400 BCE [1930–1634 cal BCE (3465±60 BP, UBAR-697), 1867–1526 cal BCE (3370±50 BP, UBAR-670), 1736–1453 cal BCE (3305±55 BP, UBAR-671), 1877–1526 cal BCE (3380±60 BP, UBAR-672), four dates of the whole stratigraphy of the site]		Can Roqueta II, Sabadell, Barcelona, Catalonia	F	V	..
I1836	OlaldeNature2019	1682–1505 cal BCE (3310±35 BP, Poz-83482)		Cova del Gegant, Sitges, Barcelona, Catalonia	M	U5a2b3	R1b1a1a2a1a(xR1b1a1a2a1a1,xR1b1a1a2a1a2c)
I1840	OlaldeNature2019	1660–1454 cal BCE (3260±30 BP, Beta-299302)		El Sotillo, Laguardia, Araba/Álava, Basque Country	M	H3ap	R1b1a1a2a1a(xR1b1a1a2a1a1,xR1b1a1a2a1a2c,xR1b1a1a2a1a2a5)
I1842	OlaldeNature2019	3350–2750 BCE [3022–2779 cal BCE (4290±40 BP, Beta-137895), 3090–2900 cal BCE (4360±40 BP, Beta-137896), 3310–2904 cal BCE (4390±40 BP, Beta-148054) three dates of the whole stratigraphy of the site]		Las Yurdinas II, Peñacerrada-Urizaharra, Araba/Álava, Basque Country	M	H1e1a	G2a2a1
I1845	OlaldeNature2019	3014–2877 BCE [3011–2877 cal BCE (4290±30 BP, Beta-301226), 3014–2891 cal BCE (4320±30 BP, Beta-301223), 3010–2970 cal BCE (4350±30 BP, Beta-301222)]		Alto de la Huesera, Laguardia, Araba/Álava, Basque Country	M	K1a2c	I2a2a2
I1846	OlaldeNature2019	3014–2877 BCE [3011–2877 cal BCE (4290±30 BP, Beta-301226), 3014–2891 cal BCE (4320±30 BP, Beta-301223), 3010–2970 cal BCE (4350±30 BP, Beta-301222)]		Alto de la Huesera, Laguardia, Araba/Álava, Basque Country	F	T2b3d	..
I1976	OlaldeNature2019	2571–2347 cal BCE (3960±30 BP, Beta-299306)		El Sotillo, Laguardia, Araba/Álava, Basque Country	M	H3	I2a2a
I1977	OlaldeNature2019	1660–1454 cal BCE (3260±30 BP, Beta-299312)		El Sotillo, Laguardia, Araba/Álava, Basque Country	F	U5b1+16189+@16192	..
I1978	OlaldeNature2019	3014–2877 BCE [3011–2877 cal BCE (4290±30 BP, Beta-301226), 3014–2891 cal BCE (4320±30 BP, Beta-301223), 3010–2970 cal BCE (4350±30 BP, Beta-301222)]		Alto de la Huesera, Laguardia, Araba/Álava, Basque Country	F	K1a4a1	..
I1982	OlaldeNature2019	1729–1531 cal BCE (3340±30 BP, Beta-350136)		Ondarre, Aralar, Gipuzkoa, Basque Country	F	X2b	..
I2470	OlaldeNature2019	1411–1231 cal BCE (3060±30 BP, Beta-299307)		El Sotillo, Laguardia, Araba/Álava, Basque Country	M	J2a1a1	R1b1a1a2a1a2(xR1b1a1a2a1a2c)
I2471	OlaldeNature2019	1630–1497 cal BCE (3280±30 BP, Beta-299311)		El Sotillo, Laguardia, Araba/Álava, Basque Country	F	K1b1a	..
I2472	OlaldeNature2019	1605–1425 cal BCE (3220±30 BP, Beta-299309)		El Sotillo, Laguardia, Araba/Álava, Basque Country	M	K1a+195	R1b1a1a2a1a
I2473	OlaldeNature2019	2916–2714 cal BCE (4250±30 BP, Beta-299305)		El Sotillo, Laguardia, Araba/Álava, Basque Country	M	H3	I2a2a
I3214	OlaldeNature2019	3400–3100 BCE		Cueva de la Paloma, Soto de las Regueras, Asturias	M	V3	H
I3239	OlaldeNature2019	2500–2200 BCE		Cueva de la Paloma, Soto de las Regueras, Asturias	F	U5b1	..
I3243	OlaldeNature2019	2500–2200 BCE		Cueva de la Paloma, Soto de las Regueras, Asturias	M	U5a1a2b	P1
I3277	OlaldeNature2019	3100–2850 BCE (based on other dated samples in same layer)		Alto de la Huesera, Laguardia, Araba/Álava, Basque Country	F	U5b2b	..
I3432	OlaldeNature2019	3082–2909 cal BCE (4365±25 BP, PSUAMS-1882)		Perdigões, Reguengos de Monsaraz, Évora	F	U5b2b3	..
I3484	OlaldeNature2019	2271–1984 cal BCE (3720±70 BP, Rome-1687)		Castillejo del Bonete, Terrinches, Ciudad Real, Castilla-La Mancha	M	J1c1	R1b1
I3485	OlaldeNature2019	2300–1900 BCE		Castillejo del Bonete, Terrinches, Ciudad Real, Castilla-La Mancha	F	K1a4a1	..
I3486	OlaldeNature2019	1700–1500 BCE [based on other dates in the second phase of occupation]		Cabezo Redondo, Villena, Alacant/Alicante, Valencian Community	M	H1q	R1b1a1a
I3487	OlaldeNature2019	1734–1617 cal BCE (3365±20 BP, PSUAMS-2161)		Cabezo Redondo, Villena, Alacant/Alicante, Valencian Community	M	H1e1a	R1b1a1a2a1a
I3488	OlaldeNature2019	1700–1500 BCE [based on other dates in the second phase of occupation]		Cabezo Redondo, Villena, Alacant/Alicante, Valencian Community	M	HV0+195	R1b1a1a2
I3490	OlaldeNature2019	1850–1150 BCE	Cogotas I	El Cerro, La Horra, Burgos, Castilla y León	F	HV0b	..
I3491	OlaldeNature2019	1850–1150 BCE	Cogotas I	Fuente la Mora, Valladolid, Castilla y León	F	T2b	..
I3492	OlaldeNature2019	1850–1150 BCE	Cogotas I	Tordillos, Aldeaseca de la Frontera, Salamanca, Castilla y León	M	U5b1+16189+@16192	R1b1a1a2(xR1b1a1a2a1a2c)
I3493	OlaldeNature2019	1420–1283 cal BCE (3090±25 BP, PSUAMS-2072)	Cogotas I	Tordillos, Aldeaseca de la Frontera, Salamanca, Castilla y León	F	H1	..
I3494	OlaldeNature2019	1920–1753 cal BCE (3515±30 BP, CNA-1661.1.1)		Coveta del Frare, La Font de la Figuera, València/Valencia, Valencian Community	M	J1c1b	R1b1a1a2a1a2(xR1b1a1a2a1a2a5)
I3756	OlaldeNature2019	2014–1781 cal BCE (3565±25 BP, PSUAMS-2077)		Castillejo del Bonete, Terrinches, Ciudad Real, Castilla-La Mancha	M	H1	R1b1a1a2a1a2(xR1b1a1a2a1a2c,xR1b1a1a2a1a2a5)
I3997	OlaldeNature2019	1864–1618 cal BCE (3400±40 BP, Beta-195318)		Lloma de Betxí, Paterna, València/Valencia, Valencian Community	M	K1a2b	R1b1a1a2a1a2a1
I4559	OlaldeNature2019	1700–1500 BCE		Galls Carboners, Mont-ral, Tarragona, Catalonia	M	J1c1	R1b1a1a2a1a(xR1b1a1a2a1a2c)
I4560	OlaldeNature2019	1700–1500 BCE		Galls Carboners, Mont-ral, Tarragona, Catalonia	F	K1a3a	..
I4561	OlaldeNature2019	1700–1500 BCE		Galls Carboners, Mont-ral, Tarragona, Catalonia	F	H1/H84	..
I4562	OlaldeNature2019	1738–1623 cal BCE (3375±20 BP, PSUAMS-3191)		Galls Carboners, Mont-ral, Tarragona, Catalonia	F	H1	..
I4565	OlaldeNature2019	3020–2909 cal BCE (4355±20 BP, PSUAMS-2866)		Galls Carboners, Mont-ral, Tarragona, Catalonia	M	H5	I2a2a
I5076	OlaldeNature2019	3335–3026 cal BCE (4465±25 BP, PSUAMS-3902)		Monte Canelas 1, Alcalar, Faro	F	H1	..
I5428	OlaldeNature2019	3300–2900 BCE		Cova das Lapas, Alcobaça, Leiria	M	U5b1+16189+@16192	I2a1b
I5429	OlaldeNature2019	3010–2887 cal BCE (4310±20 BP, PSUAMS-2692)		Perdigões, Reguengos de Monsaraz, Évora	M	J2b1a3	I2a1a1a
I6470	OlaldeNature2019	1753–1549 cal BCE (3375±35 BP, Poz-49177)		Virgazal, Tablada de Rudrón, Burgos, Castilla y León	M	J1c1	R1b1a1a2a1a2(xR1b1a1a2a1a2b,xR1b1a1a2a1a2c,xR1b1a1a2a1a2a1,xR1b1a1a2a1a2a5)
I6618	OlaldeNature2019	1879–1693 cal BCE (3458±24 BP, MAMS-32475)		Humanejos, Parla, Community of Madrid	M	U5b3	R1b1a1a2a1a2
I6622	OlaldeNature2019	2800–1750 BCE	Bell Beaker	Camino de las Yeseras, San Fernando de Henares, Community of Madrid	M	U5b1i	P1(xR1b1a1a2)
I7162	OlaldeNature2019	1932–1697 cal BCE [1932–1756 cal BCE (3524±30 BP, CNA4237.1.1), 1880–1697 cal BCE (3465±20 BP, PSUAMS-4262)]		Loma del Puerco, Chiclana de la Frontera, Cádiz, Andalusia	F	T2e	..
I7547	OlaldeNature2019	4300–3700 BCE [from layer dates on different skeletons: 3948–3708 cal BCE (5020±50 BP, CNA360); 4221–3990 cal BCE (5650±40 BP, CNA664); 4244–3983 cal BCE [5665±50 BP, CNA833)]		Campo de Hockey, San Fernando, Cádiz, Andalusia	F	K1a+195	..
I7549	OlaldeNature2019	4300–3700 BCE [from layer dates on different skeletons: 3948–3708 cal BCE (5020±50 BP, CNA360); 4221–3990 cal BCE (5650±40 BP, CNA664); 4244–3983 cal BCE [5665±50 BP, CNA833)]		Campo de Hockey, San Fernando, Cádiz, Andalusia	F	K1a4a1	..
I7550	OlaldeNature2019	4300–3700 BCE [from layer dates on different skeletons: 3948–3708 cal BCE (5020±50 BP, CNA360); 4221–3990 cal BCE (5650±40 BP, CNA664); 4244–3983 cal BCE [5665±50 BP, CNA833)]		Campo de Hockey, San Fernando, Cádiz, Andalusia	F	K1b1a	..
I7587	OlaldeNature2019	2900–2500 BCE		Sima del Ángel, Lucena, Córdoba, Andalusia	M	T2b3+151	G2a2b
I7594	OlaldeNature2019	3519–3370 cal BCE (4670±22 BP, MAMS-16356)		Les Llometes, Alcoi, Alacant/Alicante, Valencian Community	F	U5b2b5	..
I7598	OlaldeNature2019	3630–3370 cal BCE (4710±22 BP, MAMS-16346)		Les Llometes, Alcoi, Alacant/Alicante, Valencian Community	M	U5b3	G2a2a1
I7600	OlaldeNature2019	4100–2700 BCE [based on other dates in the same context]		Les Llometes, Alcoi, Alacant/Alicante, Valencian Community	F	K1a2a	..
I7601	OlaldeNature2019	3660–3520 cal BCE (4810±22 BP, MAMS-16354)		Les Llometes, Alcoi, Alacant/Alicante, Valencian Community	M	X2b+226	G2a2a1
I7603	OlaldeNature2019	3500–2900 BCE		Mandubi Zelaia, Ezkio-Itsaso, Gipuzkoa, Basque Country	M	K1a2b	I2a2a
I7605	OlaldeNature2019	3500–2900 BCE		Mandubi Zelaia, Ezkio-Itsaso, Gipuzkoa, Basque Country	M	H3	I2a2a
I7642	OlaldeNature2019	2907–2761 cal BCE (4240±23 BP, MAMS-16338)		Les Llometes, Alcoi, Alacant/Alicante, Valencian Community	M	J2b1a	I2a2a2
I7644	OlaldeNature2019	3640–3380 cal BCE (4760±22 BP, MAMS-16353)		Les Llometes, Alcoi, Alacant/Alicante, Valencian Community	M	no_data	I2a1b
I7645	OlaldeNature2019	3990–3550 cal BCE (5120±25 BP, MAMS-16340)		Les Llometes, Alcoi, Alacant/Alicante, Valencian Community	M	HV0d	I
I7646	OlaldeNature2019	3710–3630 cal BCE (4880±28 BP, MAMS-16339)		Les Llometes, Alcoi, Alacant/Alicante, Valencian Community	F	H1e1c	..
I7679	OlaldeNature2019	4300–3700 BCE [from layer dates on different skeletons: 3948–3708 cal BCE (5020±50 BP, CNA360); 4221–3990 cal BCE (5650±40 BP, CNA664); 4244–3983 cal BCE [5665±50 BP, CNA833)]		Campo de Hockey, San Fernando, Cádiz, Andalusia	F	H	..
I7689	OlaldeNature2019	2200–1700 BCE		Monte da Cabida 3, São Manços, Évora	F	H1+16311	..
I7691	OlaldeNature2019	2200–1700 BCE		Monte da Cabida 3, São Manços, Évora	M	J1c1	R1b1a1a2a1
I7692	OlaldeNature2019	2200–1700 BCE		Monte da Cabida 3, São Manços, Évora	F	U5b1+16189+@16192	..
I8045	OlaldeNature2019	1700–1300 BCE		Casas Velhas, Melides, Setúbal	F	U5b	..
I8048	OlaldeNature2019	2200–2000 BCE		La Navilla, Arenas del Rey, Granada, Andalusia	M	U5b1	I2a1b
I8131	OlaldeNature2019	2578–2457 cal BCE (3980±30 BP, Beta-504712)		La Vital, Gandia, València/Valencia, Valencian Community	F	J2b1	..
I8134	OlaldeNature2019	4300–3700 BCE [from layer dates on different skeletons: 3948-3708 cal BCE (5020ÔøΩ50 BP, CNA360); 4221-3990 cal BCE (5650ÔøΩ40 BP, CNA664); 4244-3983 cal BCE [5665ÔøΩ50 BP, CNA833)]		Campo de Hockey, San Fernando, Cádiz, Andalusia	F	U5b3	..
I8136	OlaldeNature2019	1606–1418 cal BCE (3216±33 BP, Ua-39408)		Cerro de la Virgen, Orce, Granada, Andalusia	F	K1b1a1	..
I8140_d	OlaldeNature2019	2117–1779 cal BCE (3590±40 BP, Beta-230003)		Cerro de la Encina, Monachil, Granada, Andalusia	F	K1a+195	..
I8141	OlaldeNature2019	2200–2000 BCE		La Navilla, Arenas del Rey, Granada, Andalusia	F	K1a1b1	..
I8145	OlaldeNature2019	1300–1500 CE	Muslim	Necrópolis de Cobertizo Viejo, La Zubia, Granada, Andalusia	M	H	J
I8148	OlaldeNature2019	2900–2500 BCE		Sima del Ángel, Lucena, Córdoba, Andalusia	M	T2b3+151	CT(xG,xR)
I8149	OlaldeNature2019	2900–2500 BCE		Sima del Ángel, Lucena, Córdoba, Andalusia	F	T2b3+151	..
I8150	OlaldeNature2019	2900–2500 BCE		Sima del Ángel, Lucena, Córdoba, Andalusia	F	J1c3	..
I8153	OlaldeNature2019	2900–2500 BCE		Sima del Ángel, Lucena, Córdoba, Andalusia	M	J2b1a1	I
I8156	OlaldeNature2019	2900–2500 BCE		Sima del Ángel, Lucena, Córdoba, Andalusia	M	K1a4a1	G2a
I8158	OlaldeNature2019	2900–2500 BCE		Sima del Ángel, Lucena, Córdoba, Andalusia	M	H1ah	I2a2
I8197	OlaldeNature2019	2900–2500 BCE		Sima del Ángel, Lucena, Córdoba, Andalusia	F	H4a1	..
I8198	OlaldeNature2019	2900–2500 BCE		Sima del Ángel, Lucena, Córdoba, Andalusia	F	J2b1a	..
I8199	OlaldeNature2019	2900–2500 BCE		Sima del Ángel, Lucena, Córdoba, Andalusia	M	U5b1+16189+@16192	G2a2b2a1a1c1a
I8364	OlaldeNature2019	2706–2569 BCE		Sima del Ángel, Lucena, Córdoba, Andalusia	M	J2b1a2a	I2a1b
I8365	OlaldeNature2019	2706–2569 BCE		Sima del Ángel, Lucena, Córdoba, Andalusia	M	H	G2a2b2a1a1c1a
I8566	OlaldeNature2019	3800–2500 BCE		Cova de Sant Gomengo, La Font de la Figuera, València/Valencia, Valencian Community	F	J2b1a	..
I8568	OlaldeNature2019	3499–3353 cal BCE (4615±20 BP, PSUAMS-4432)		La Coveta Emparetà, Bocairent, València/Valencia, Valencian Community	F	X2b+226	..
I8569	OlaldeNature2019	2871–2626 cal BCE (4141±21 BP, MAMS-18651)		Cova dels Diablets, Alcalá de Xivert, Castelló/Castellón, Valencian Community	M	H1ah	G2a2a1
I8570	OlaldeNature2019	1800–1000 BCE		Túmulo Mortorum, Cabanes, Castelló/Castellón, Valencian Community	M	J1c3	R1b1a1a2a1a(xR1b1a1a2a1a2a5)
I8571	OlaldeNature2019	1800–1000 BCE		Túmulo Mortorum, Cabanes, Castelló/Castellón, Valencian Community	M	K1a2c	CT
VAD001	OlaldeNature2019	1867–1616 cal BCE (3400±35 BP, Ua-36345)		Valdescusa, Hervías, La Rioja	M	U5b1	R1b1a1a2a1a2a5
VAD002	OlaldeNature2019	1689–1528 cal BCE (3330±30 BP, Beta-479536)		Valdescusa, Hervías, La Rioja	M	J2b1a2	R1b1a1a
VAD003	OlaldeNature2019	1689–1528 cal BCE (3330±30 BP, Beta-479534)		Valdescusa, Hervías, La Rioja	F	HV0	..
VAD005	OlaldeNature2019	1742–1546 cal BCE (3360±30 BP, Beta-479535)		Valdescusa, Hervías, La Rioja	M	J2b1a2	R1b1a1a2a1a(xR1b1a1a2a1a2c)
