# Supplementary material for: Ancient genomes reveal social and genetic structure of Late Neolithic Switzerland
Source: Nat Commun. 2020 Apr 20;11:1915. doi: 10.1038/s41467-020-15560-x (PMC7171184; doi:10.1038/s41467-020-15560-x)
Supplement: Supplementary file 5 — Supplementary Data 4 [file 41467_2020_15560_MOESM5_ESM.xlsx]

## Sheet: Supplementary Data 4
Supplementary Data 4. qpAdm admixture models for each individual. P-values greater than 0.05 (model is not rejected) marked in green.
Test:	WHG	Anatolia_Neolithic	Yamnaya_Samara
Using the right outgroups: Mbuti	Ust_Ishim_HG_published.DG	Ethiopia_4500BP.SG	MA1_HG.SG	Villabruna	Papuan	Onge	Han	Karitiana
									3-way model													Yamnaya proportion minimal model
Dataset	Individual_Name	Site_Name	Label	Latitude	Longitude	Sex	date_upper	data_lower	WHG	Anatolia_Neolithic	Yamnaya_Samara	SD(WHG)	SD(AnatoliaN)	SD(Yamnaya)	tail_prob(000)	tail_prob(001)	tail_prob(010)	tail_prob(100)	tail_prob(011)	tail_prob(101)	tail_prob(110)	Yamnaya_Samara_R	SD(Yamnaya)_R	number of snps
AncientSwiss	Aesch1	Aesch	Aesch	47.4654	7.60169	m	3090	2917	0.192	0.768	0.039	0.032	0.071	0.069	0.253413	0.323372	2.5781e-19	5.86612e-07	0	5.06212e-07	0	0	0	255897
AncientSwiss	Aesch10	Aesch	Aesch	47.4654	7.60169	f	2914	2872	0.255	0.693	0.053	0.034	0.076	0.073	0.56312	0.586736	8.91307e-12	1.02305e-10	0	1.06329e-10	2.25543e-29	0	0	198310
AncientSwiss	Aesch11	Aesch	Aesch	47.4654	7.60169	f	3011	2893	0.256	0.79	-0.046	0.031	0.07	0.068	infeasible	0.205262	3.73331e-23	7.68869e-14	0	2.46582e-13	0	0	0	296758
AncientSwiss	Aesch12	Aesch	Aesch	47.4654	7.60169	m	3010	2884	0.194	0.879	-0.073	0.033	0.071	0.072	infeasible	0.226927	1.77997e-26	4.29873e-07	0	1.09647e-06	0	0	0	248549
AncientSwiss	Aesch13	Aesch	Aesch	47.4654	7.60169	m	3016	2901	0.216	0.748	0.037	0.031	0.078	0.074	0.0812459	0.107979	2.25601e-18	3.50037e-10	0	7.26334e-10	0	0	0	293822
AncientSwiss	Aesch14	Aesch	Aesch	47.4654	7.60169	m	3014	2898	0.228	0.708	0.064	0.03	0.07	0.069	0.955715	0.919117	1.0854e-15	4.47718e-10	0	1.56872e-10	5.42579e-27	0	0	257708
AncientSwiss	Aesch15	Aesch	Aesch	47.4654	7.60169	f	3013	2901	0.299	0.809	-0.108	0.035	0.077	0.077	infeasible	0.416732	1.03786e-16	4.94763e-14	0	1.60106e-13	0	0	0	188969
AncientSwiss	Aesch16	Aesch	Aesch	47.4654	7.60169	f	3090	2918	0.2	0.563	0.237	0.044	0.116	0.111	0.177101	0.0558625	6.60133e-05	0.000119359	0	1.72711e-05	4.25797e-10	0	0	95630
AncientSwiss	Aesch17	Aesch	Aesch	47.4654	7.60169	m	3011	2889	0.203	0.919	-0.122	0.03	0.072	0.07	infeasible	0.402689	8.47212e-29	infeasible	0	6.63739e-08	0	0	0	300776
AncientSwiss	Aesch18	Aesch	Aesch	47.4654	7.60169	f	2914	2876	0.205	0.771	0.024	0.031	0.067	0.069	0.640915	0.694293	1.57838e-21	5.72144e-08	0	2.17303e-08	0	0	0	336366
AncientSwiss	Aesch19	Aesch	Aesch	47.4654	7.60169	m	3000	2500	0.236	0.752	0.013	0.03	0.07	0.07	0.291858	0.369186	2.45885e-19	5.55517e-12	0	3.43361e-12	0	0	0	299861
AncientSwiss	Aesch2	Aesch	Aesch	47.4654	7.60169	f	3011	2893	0.235	0.953	-0.188	0.037	0.085	0.085	infeasible	0.05385	9.53522e-24	infeasible	0	5.18033e-08	0	0	0	183884
AncientSwiss	Aesch20	Aesch	Aesch	47.4654	7.60169	m	2913	2878	0.264	0.543	0.193	0.032	0.07	0.07	0.916729	0.216347	5.17446e-09	6.14842e-12	0	2.00041e-15	2.84792e-23	0	0	289440
AncientSwiss	Aesch21	Aesch	Aesch	47.4654	7.60169	m	3000	2500	0.201	0.545	0.254	0.032	0.073	0.07	0.790502	0.0211293	1.11607e-08	2.97916e-07	0	2.81339e-10	3.31175e-19	0.254	0.07	292935
AncientSwiss	Aesch22	Aesch	Aesch	47.4654	7.60169	m	2892	2694	0.251	0.741	0.008	0.032	0.076	0.073	0.714183	0.778761	4.22115e-15	1.8209e-11	0	4.46446e-11	0	0	0	252967
AncientSwiss	Aesch23	Aesch	Aesch	47.4654	7.60169	m	2881	2676	0.2	0.771	0.029	0.03	0.065	0.067	0.728001	0.758797	6.01135e-22	5.78236e-08	0	2.11748e-08	0	0	0	320994
AncientSwiss	Aesch24	Aesch	Aesch	47.4654	7.60169	m	2864	2501	0.233	0.855	-0.087	0.031	0.072	0.071	infeasible	0.0701887	8.58108e-26	infeasible	0	7.29124e-11	0	0	0	303966
AncientSwiss	Aesch25	Aesch	Aesch	47.4654	7.60169	m	2864	2501	0.113	0.089	0.798	0.032	0.071	0.072	0.922792	1.98322e-23	0.836926	0.0572433	0	2.20932e-28	0.0351268	0.869	0.035	351659
AncientSwiss	Aesch3	Aesch	Aesch	47.4654	7.60169	f	3078	2908	0.21	0.802	-0.012	0.03	0.066	0.066	infeasible	0.916464	1.63024e-22	3.65545e-08	0	6.20498e-08	0	0	0	308196
AncientSwiss	Aesch4	Aesch	Aesch	47.4654	7.60169	m	3094	2926	0.23	0.766	0.003	0.034	0.076	0.073	0.0673772	0.0982852	5.80281e-20	5.27103e-10	0	9.84683e-10	0	0	0	281832
AncientSwiss	Aesch5	Aesch	Aesch	47.4654	7.60169	f	3017	2902	0.197	0.722	0.081	0.031	0.072	0.072	0.485544	0.439871	8.05763e-17	2.28271e-07	0	5.35789e-08	1.12524e-27	0	0	256814
AncientSwiss	Aesch6	Aesch	Aesch	47.4654	7.60169	m	2905	2759	0.235	0.641	0.123	0.044	0.108	0.105	0.395398	0.336551	3.11389e-06	1.35527e-05	0	7.38315e-06	2.95879e-13	0	0	100603
AncientSwiss	Aesch7	Aesch	Aesch	47.4654	7.60169	m	3000	2500	0.204	0.662	0.134	0.033	0.078	0.074	0.449004	0.235575	1.46723e-12	5.58274e-07	0	2.07885e-07	3.07253e-25	0	0	209810
AncientSwiss	Aesch8	Aesch	Aesch	47.4654	7.60169	f	2919	2883	0.226	0.861	-0.087	0.029	0.073	0.074	infeasible	0.587676	2.4684e-23	4.79608e-11	0	1.47936e-10	0	0	0	264302
AncientSwiss	Aesch9	Aesch	Aesch	47.4654	7.60169	f	2917	2882	0.23	0.622	0.148	0.035	0.086	0.079	0.125682	0.0550512	2.90574e-10	4.56205e-09	0	2.51979e-09	3.52907e-25	0	0	202702
Augsburg	E09534	Wehringen, Hochfeld, Augsburg	Bell_Beaker_Augsburg	48.25	10.81	F	2331	2150	0.172	0.706	0.123	0.091	0.25	0.233	0.815674	0.858713	0.146798	0.498679	5.45496e-11	0.586672	0.0150732	0	0	14864
Augsburg	E09537	Unterer Talweg, Augsburg	Bell_Beaker_Augsburg	48.32	10.89	F	2471	2300	0.058	0.345	0.597	0.056	0.138	0.137	0.292858	0.000449683	0.0667501	0.30506	0	0.000241526	0.0482127	0.625	0.135	47975
Augsburg	E09538	Unterer Talweg, Augsburg	Bell_Beaker_Augsburg	48.32	10.89	M	2464	2212	0.044	0.602	0.354	0.031	0.068	0.067	0.838687	6.73686e-05	6.27839e-12	0.696683	0	1.65125e-05	5.46462e-13			317198
Augsburg	E09568	Hugo-Eckener-StraÃŸe, Augsburg	Bell_Beaker_Augsburg	48.33	10.9	M	2461	2210	0.182	0.187	0.631	0.085	0.243	0.266	0.0456048	0.00419643	0.0593139	0.0120711	5.89166e-16	5.21316e-05	0.0177277	0.817	0.087	19765
Augsburg	E09569	Unterer Talweg, Augsburg	Bell_Beaker_Augsburg	48.32	10.89	M	2397	2149	0.135	0.444	0.422	0.03	0.067	0.068	0.474789	2.28516e-07	2.45771e-07	0.000715517	0	2.27812e-14	1.19172e-12			455003
Augsburg	E09570	Königsbrunn, Ampack, Augsburg	Bell_Beaker_Augsburg	48.26	10.87	M	2476	2310	0.086	0.336	0.578	0.104	0.303	0.303	0.25321	0.0953939	0.230143	0.295606	4.44151e-13	0.0971129	0.238977	1	0	12088
Augsburg	E09613	Hugo-Eckener-StraÃŸe, Augsburg	Bell_Beaker_Augsburg	48.33	10.9	F	2289	2141	0.105	0.286	0.609	0.045	0.101	0.099	0.154572	2.0042e-08	0.0162725	0.0417288	0	2.49433e-10	0.00114651	0.609	0.099	106735
Augsburg	E09614	Hugo-Eckener-StraÃŸe, Augsburg	Bell_Beaker_Augsburg	48.33	10.9	F	2268	2046	0.236	0.254	0.51	0.072	0.175	0.168	0.698665	0.0748198	0.543181	0.0427251	2.5323e-16	0.000864543	0.0128543	0.729	0.072	28218
MES	I0049	Esperstedt	Corded_Ware_Germany	51.42	11.68	M	2464	2210	0.087	0.208	0.705	0.033	0.077	0.077	0.524756	5.88561e-17	0.101357	0.109145	0	5.84762e-20	0.0072447	0.757	0.078	281992
MES	I0059	Benzingerode-Heimburg	BenzigerodeHeimburg_LN	51.82	10.91	F	2337	2138	0.112	0.315	0.573	0.031	0.074	0.076	0.00420147	8.75896e-15	6.14609e-06	4.03744e-05	0	5.56506e-21	8.67502e-09			399284
MES	I0060	Rothenschirmbach	Bell_Beaker_Germany	51.45	11.54	F	2428	2149	0.082	0.526	0.391	0.045	0.1	0.098	0.844342	0.00836399	0.00081007	0.542539	0	0.00153344	5.94491e-05	0.427	0.099	90883
MES	I0103	Esperstedt	Corded_Ware_Germany	51.42	11.68	F	2578	2468	0.089	0.234	0.677	0.03	0.065	0.065	0.832289	1.86377e-18	0.0363702	0.118551	0	1.90663e-22	0.00039278	0.724	0.065	560675
MES	I0104	Esperstedt	Corded_Ware_Germany	51.42	11.68	F	2559	2296	0.073	0.232	0.695	0.028	0.071	0.069	0.0937499	6.27796e-23	0.00420502	0.0159927	0	3.04732e-25	0.000112528	0.695	0.069	535493
MES	I0106	Esperstedt	Corded_Ware_Germany	51.42	11.68	M	2464	2210	0.106	0.136	0.758	0.042	0.091	0.089	0.718617	5.6111e-14	0.564618	0.195502	0	2.67942e-16	0.0771584	1	0	121235
MES	I0108	Rothenschirmbach	Bell_Beaker_Germany	51.45	11.54	F	2575	2299	0.174	0.509	0.317	0.028	0.065	0.066	0.0881681	1.31438e-05	4.52983e-12	2.17363e-08	0	7.64207e-15	2.18868e-20	0.317	0.066	403189
MES	I0111	Rothenschirmbach	Bell_Beaker_Germany	51.45	11.54	F	2475	2204	0.155	0.295	0.55	0.031	0.069	0.068	0.240579	1.10341e-12	0.000589385	4.73472e-05	0	1.30522e-18	5.56438e-10	0.55	0.068	323889
MES	I0112	Quedlinburg Site XII	Bell_Beaker_Germany	51.791	11.141	F	2457	2142	0.17	0.378	0.452	0.03	0.065	0.064	0.705175	9.35249e-09	1.19285e-05	6.26233e-06	0	1.19208e-18	3.33511e-15	0.452	0.064	538169
MES	I0113	Quedlinburg Site XII	Bell_Beaker_Germany	51.791	11.141	F	2346	2033	0.194	0.386	0.421	0.031	0.069	0.068	0.588664	4.32894e-07	3.05187e-05	2.6173e-07	0	2.70982e-17	5.16399e-15	0.421	0.068	319507
MES	I0118	Alberstedt	Alberstedt_LN	51.45	11.63	F	2471	2246	0.125	0.257	0.618	0.028	0.06	0.062	0.969103	2.77141e-17	0.0104002	0.0046703	0	1.51111e-25	1.35964e-06	0.618	0.062	573181
MES	I0118	Alberstedt	Alberstedt_LN.SG	51.45	11.63	F	2471	2246	0.125	0.257	0.618	0.028	0.06	0.062	0.969103	2.77141e-17	0.0104002	0.0046703	0	1.51111e-25	1.35964e-06	0.618	0.062
MES	I0171	Benzingerode-Heimburg	BenzigerodeHeimburg_LN	51.82	10.91	F	2287	2041	0.021	0.104	0.875	0.047	0.133	0.132	0.0748813	8.3562e-11	0.0983056	0.114685	0	7.13659e-11	0.134519	1	0	91222
MES	I0172	Esperstedt	Esperstedt_MN	51.42	11.68	M	3360	3086	0.144	0.804	0.052	0.029	0.064	0.062	0.661996	0.667892	5.22975e-25	0.000174384	0	0.000139517	0	0	0	506161
Iberia	I0257	Paris Street, Cerdanyola, Barcelona	Bell_Beaker_Iberia	41.4919	2.13889	M	2571	2350	0.17	0.975	-0.145	0.052	0.138	0.139	infeasible	0.0896108	9.55936e-11	infeasible	0	0.00616726	2.9836e-13	0	0	58255
Iberia	I0258	Paris Street, Cerdanyola, Barcelona	Bell_Beaker_Iberia	41.4919	2.13889	F	2800	2000	0.321	0.616	0.063	0.066	0.16	0.16	0.365699	0.452044	0.0045455	7.95981e-05	4.43308e-15	0.000123793	1.27226e-08	0	0	33791
Iberia	I0260	Paris Street, Cerdanyola, Barcelona	Bell_Beaker_Iberia	41.4919	2.13889	F	2800	2000	0.141	0.431	0.429	0.075	0.209	0.214	0.30247	0.102258	0.116741	0.152382	1.39789e-18	0.0296055	0.0464791	0.512	0.224	27944
Iberia	I0261	Paris Street, Cerdanyola, Barcelona	Bell_Beaker_Iberia	41.4919	2.13889	M	2800	2000	0.375	0.596	0.029	0.072	0.166	0.158	0.793638	0.870139	0.0387353	8.96573e-05	2.76638e-09	0.000157029	2.41055e-07	0	0	28034
Iberia	I0262	Paris Street, Cerdanyola, Barcelona	Bell_Beaker_Iberia	41.4919	2.13889	F	2800	2000	0.226	0.914	-0.14	0.058	0.137	0.132	infeasible	0.615892	5.2119e-08	infeasible	3.71226e-28	0.0142587	9.58939e-12	0	0	49658
Iberia	I0263	Paris Street, Cerdanyola, Barcelona	Bell_Beaker_Iberia	41.4919	2.13889	F	2800	2000	0.262	0.794	-0.055	0.092	0.199	0.198	infeasible	0.670063	0.00708617	0.0723494	1.6738e-08	0.110651	0.000105529	0	0	17146
Iberia	I0405	La Mina	Iberia_MN	41.2522	-2.32622	M	3900	3600	0.192	0.662	0.147	0.036	0.079	0.076	0.134789	0.0542854	1.42758e-13	4.14747e-06	0	8.5568e-07	4.27906e-22	0	0	199538
Iberia	I0406	La Mina	Iberia_MN	41.2522	-2.32622	M	3900	3600	0.22	0.666	0.114	0.03	0.065	0.063	0.655635	0.368502	1.02408e-16	6.33283e-10	0	1.8387e-11	0	0	0	459820
Iberia	I0407	La Mina	Iberia_MN	41.2522	-2.32622	F	3900	3600	0.201	0.755	0.044	0.029	0.068	0.068	0.758378	0.761385	5.71488e-20	3.16021e-08	0	1.55229e-08	0	0	0	351701
Iberia	I0408	La Mina	Iberia_MN	41.2522	-2.32622	F	3893	3661	0.228	0.75	0.022	0.029	0.062	0.062	0.53037	0.609245	3.09597e-23	9.6195e-12	0	6.57158e-12	0	0	0	521382
Iberia	I0409	Els Trocs	Iberia_EN	42.5	0.5	F	5311	5218	0.068	0.898	0.035	0.032	0.064	0.065	0.952273	0.958344	0	0.576378	0	0.554607	0	0	0	303924
Iberia	I0410	Els Trocs	Iberia_EN	42.5	0.5	M	5294	5066	0.117	0.895	-0.012	0.03	0.072	0.07	infeasible	0.687059	1.27835e-27	0.00746223	0	0.0131276	0	0	0	372173
Iberia	I0412	Els Trocs	Iberia_EN	42.5	0.5	M	5308	5080	0.047	0.892	0.06	0.027	0.065	0.065	0.395149	0.398259	0	0.251957	0	0.218512	0	0	0	544146
Iberia	I0413	Els Trocs	Iberia_EN	42.5	0.5	F	5303	5075	0.13	0.816	0.054	0.03	0.068	0.066	0.663286	0.662402	1.01629e-23	0.00207076	0	0.00167729	0	0	0	412290
Iberia	I0459	Arroyal I, Burgos	Bell_Beaker_Iberia	42.4	-3.75	F	2600	2200	0.22	0.722	0.058	0.031	0.066	0.064	0.627695	0.613615	5.08243e-20	5.34099e-09	0	3.14557e-09	0	0	0	297542
Iberia	I0460	Arroyal I, Burgos	Bell_Beaker_Iberia	42.4	-3.75	M	2461	2209	0.285	0.621	0.093	0.037	0.08	0.078	0.608508	0.517588	3.20408e-10	1.3185e-11	0	3.92342e-12	4.32796e-26	0	0	206308
Iberia	I0461	Arroyal I, Burgos	Bell_Beaker_Iberia	42.4	-3.75	F	2455	2201	0.181	0.673	0.146	0.03	0.071	0.067	0.270055	0.0966986	2.27824e-16	4.00716e-07	0	1.10686e-07	9.94774e-29	0	0	410274
GB	I0518	Banbury Lane	England_Neolithic	52.2173	-0.940217	M	3360	3100	0.07	1.168	-0.238	0.077	0.186	0.185	infeasible	0.235338	1.18378e-07	infeasible	7.51102e-23	0.294204	6.82714e-08	0	0	30294
GB	I0519	Banbury Lane	England_Neolithic	52.2173	-0.940217	M	3360	3100	0.253	0.584	0.163	0.057	0.138	0.135	0.817856	0.714556	0.00739801	0.00302658	1.68041e-23	0.00168513	9.18609e-07	0	0	46033
GB	I0520	Banbury Lane	England_Neolithic	52.2173	-0.940217	M	3360	3100	0.237	0.516	0.247	0.114	0.232	0.214	0.707302	0.63651	0.255274	0.315466	6.50102e-06	0.273382	0.0291622	0	0	8918
MES	I0551	Salzmuende-Schiebzig	Salzmuende_MN	51.5331	11.8331	M	3400	3025	0.186	0.759	0.055	0.056	0.13	0.12	0.797043	0.84431	2.42609e-05	0.0540561	9.93189e-27	0.0796005	8.02485e-10	0	0	56241
MES	I0559	Quedlinburg Site IX	Baalberge_MN	51.792	11.142	M	3654	3527	0.226	0.739	0.035	0.045	0.097	0.098	0.574739	0.638495	1.05747e-08	0.000110173	0	6.34723e-05	6.80588e-15	0	0	100034
MES	I0560	Quedlinburg Site IX	Baalberge_MN	51.792	11.142	F	3640	3376	0.227	0.693	0.08	0.034	0.078	0.077	0.448447	0.418612	1.33967e-11	4.09238e-08	0	8.61155e-09	3.80775e-22	0	0	217804
MES	I0800	Salzmuende-Schiebzig	Salzmuende_MN	51.5331	11.8331	F	3345	3097	0.298	0.542	0.161	0.119	0.416	0.403	0.457161	0.547384	0.320846	0.0952931	8.82817e-05	0.142472	0.0490604	0	0	11855
MES	I0802	Salzmuende-Schiebzig	Salzmuende_MN	51.5331	11.8331	M	3400	3025	0.1	1.293	-0.393	0.136	0.438	0.422	infeasible	0.871798	0.0833755	infeasible	5.51858e-06	0.891173	0.0569303	0	0	9676
MES	I0805	Quedlinburg Site VII	Bell_Beaker_Germany	51.79	11.14	M	2467	2142	0.121	0.56	0.319	0.05	0.113	0.114	0.206871	0.0201483	5.97135e-05	0.0457724	0	0.00106444	1.35288e-06	0.319	0.114	81410
MES	I0806	Quedlinburg Site VII	Bell_Beaker_Germany	51.79	11.14	M	2431	2150	0.002	0.25	0.748	0.062	0.15	0.151	0.385513	2.7484e-05	0.240179	0.501512	0	4.75235e-05	0.320143	1	0	50513
MES	I0807	Esperstedt	Baalberge_MN	51.42	11.68	M	3970	3710	0.236	0.892	-0.128	0.07	0.177	0.17	infeasible	0.702703	0.000163042	infeasible	1.07841e-16	0.0597695	1.77915e-07	0	0	32772
Iberia	I0823	Paris Street, Cerdanyola, Barcelona	Bell_Beaker_Iberia	41.4919	2.13889	F	2800	2000	0.233	0.853	-0.086	0.072	0.166	0.159	infeasible	0.329058	2.34619e-05	infeasible	1.45311e-17	0.022395	1.68297e-08	0	0	33018
Iberia	I0825	Paris Street, Cerdanyola, Barcelona	Bell_Beaker_Iberia	41.4919	2.13889	M	2474	2300	0.362	0.618	0.02	0.075	0.186	0.17	0.587312	0.688317	0.0375654	infeasible	3.51478e-09	0.000340359	7.19853e-08	0	0	22434
Iberia	I0826	Paris Street, Cerdanyola, Barcelona	Bell_Beaker_Iberia	41.4919	2.13889	M	2833	2480	0.225	0.632	0.143	0.048	0.107	0.108	0.251349	0.195376	2.61027e-06	0.000102043	0	1.97462e-05	1.79928e-11	0	0	60442
Iberia	I0839	Galeria da Cisterna, Almonda	Bell_Beaker_Iberia	39.5	-8.61667	F	2457	2206	0.192	0.776	0.032	0.067	0.148	0.146	0.792526	0.859391	0.000568652	0.141812	1.29178e-19	0.173054	6.03258e-06	0	0	35166
Iberia	I0840	Galeria da Cisterna, Almonda	Bell_Beaker_Iberia	39.5	-8.61667	F	2456	2201	0.231	0.655	0.113	0.049	0.114	0.11	0.675898	0.634325	2.53462e-05	0.000622783	0	0.000739342	1.30741e-11	0	0	70746
France	I1381	Mondelange, PAC de la Sente, Moselle	Bell_Beaker_France	49.153	6.102	M	2400	1900	0.115	0.314	0.571	0.03	0.07	0.07	0.894206	2.15763e-12	0.00530424	0.0181575	0	3.11535e-18	1.47759e-06	0.571	0.07	371028
France	I1382	Mondelange, PAC de la Sente, Moselle	Bell_Beaker_France	49.153	6.102	M	2435	2136	0.12	0.413	0.468	0.032	0.068	0.068	0.665527	5.47548e-08	2.08905e-06	0.0114692	0	1.63979e-12	8.53477e-11	0.468	0.068	324719
France	I1390	Sierentz, Les Villas d'Aurele, Haut-Rhin	Bell_Beaker_France	47.39	7.271	M	2566	2299	0.115	0.439	0.446	0.031	0.075	0.075	0.445481	8.3192e-07	1.22704e-05	0.00777789	0	1.0023e-10	3.34558e-09	0.446	0.075	239074
France	I1391	Rouffach, Haut-Rhin	Bell_Beaker_France	47.57	7.18	F	2346	2133	0.172	0.462	0.366	0.058	0.133	0.125	0.461336	0.0426795	0.0179574	0.0444403	2.17859e-28	0.00176951	6.12339e-05	0.366	0.125	45728
MES	I1532	Esperstedt	Corded_Ware_Germany	51.42	11.68	M	2500	2050	0.159	0.186	0.654	0.034	0.098	0.098	0.00120315	9.35253e-14	0.000490723	2.59439e-07	0	1.62914e-20	3.19477e-08			237540
MES	I1534	Esperstedt	Corded_Ware_Germany	51.42	11.68	M	2500	2050	0.09	0.224	0.686	0.045	0.109	0.109	0.960195	1.30793e-06	0.601293	0.597937	0	6.62505e-08	0.202511	1	0	85223
MES	I1536	Esperstedt	Corded_Ware_Germany	51.42	11.68	M	2500	2050	0.066	0.294	0.639	0.05	0.119	0.119	0.681367	4.27741e-05	0.202333	0.582073	0	1.13551e-05	0.121479	1	0	59318
MES	I1538	Esperstedt	Corded_Ware_Germany	51.42	11.68	M	2500	2050	0.088	0.235	0.677	0.047	0.116	0.115	0.485829	5.92858e-07	0.230502	0.267051	0	7.95619e-08	0.0827943	1	0	70406
MES	I1539	Esperstedt	Corded_Ware_Germany	51.42	11.68	F	2625	2291	0.103	0.132	0.765	0.054	0.109	0.108	0.761559	1.82997e-09	0.678212	0.443757	0	3.49531e-11	0.290922	1	0	74253
MES	I1540	Esperstedt	Corded_Ware_Germany	51.42	11.68	M	2500	2050	0.218	0.351	0.431	0.041	0.091	0.093	0.450424	0.00031213	0.00643877	2.24486e-05	0	5.164e-12	1.86938e-08	0.431	0.093	149453
MES	I1542	Esperstedt	Corded_Ware_Germany	51.42	11.68	M	2500	2050	0.257	0.279	0.464	0.063	0.142	0.141	0.479791	0.0240009	0.217747	0.00261597	1.70082e-21	4.71501e-06	0.000294136	0.712	0.064	38179
MES	I1544	Esperstedt	Corded_Ware_Germany	51.42	11.68	M	2500	2050	0.184	-0.016	0.832	0.057	0.149	0.148	infeasible	2.43885e-06	0.724006	0.0404926	0	1.06785e-08	0.0649786	1	0	58908
MES	I1546	Benzingerode-Heimburg	Bell_Beaker_Germany	51.82	10.91	F	2500	2050	0.249	0.314	0.436	0.051	0.121	0.119	0.214028	0.00264834	0.0344308	4.35271e-05	0	6.74668e-09	5.99669e-07	0.436	0.119	78918
MES	I1549	Benzingerode-Heimburg	Bell_Beaker_Germany	51.82	10.91	F	2500	2050	0.119	0.342	0.539	0.029	0.068	0.067	0.31408	1.2823e-12	7.67373e-05	0.00184199	0	3.3425e-18	5.23712e-09	0.539	0.067	420469
Iberia	I1553	Paris Street, Cerdanyola, Barcelona	Bell_Beaker_Iberia	41.4919	2.13889	F	2800	2000	0.316	0.718	-0.034	0.084	0.199	0.2	infeasible	0.80015	0.0216282	0.0120098	1.42845e-08	0.0190936	6.80967e-05	0	0	20108
GB	I1765	Wick	Bell_Beaker_England	54.5228	-1.30813	M	2330	2040	-0.174	0.276	0.897	0.206	0.361	0.41	infeasible	0.0798633	infeasible	0.497782	1.11403e-05	0.122662	0.540598	1	0	7184
GB	I1767	Windmill Fields, Ingleby Barwick, Stockton-on-Tees, County Durham	Bell_Beaker_England	54.5228	-1.30813	M	2200	1970	0.189	0.402	0.409	0.03	0.068	0.067	0.583894	1.09897e-06	9.03563e-06	3.09932e-07	0	8.79929e-17	1.7642e-15	0.409	0.067	388085
Iberia	I1970	Verdelha dos Ruivos, District of Lisbon	Bell_Beaker_Iberia	38.875	-9.075	M	2880	2490	0.299	0.8	-0.099	0.046	0.088	0.092	infeasible	0.872992	4.62859e-14	2.89344e-07	0	4.30686e-07	1.52534e-20	0	0	107517
Iberia	I1972	El Prado de Pancorbo, Burgos	Iberia_EN	42.6282	-3.11649	F	4827	4692	0.102	0.809	0.089	0.033	0.074	0.077	0.950212	0.895996	9.64949e-18	0.141719	0	0.0577541	8.34242e-21	0	0	196742
Iberia	I2199	El Prado de Pancorbo, Burgos	Iberia_EN	42.6282	-3.11649	F	5216	5031	0.088	0.886	0.026	0.035	0.083	0.082	0.367591	0.450031	6.8012e-19	0.0874338	0	0.112625	1.71071e-21	0	0	174804
GB	I2416	Amesbury Down, Wiltshire	Bell_Beaker_England	51.16	-1.77	M	2470	2200	0.221	0.528	0.25	0.046	0.106	0.105	0.926291	0.358132	0.00115164	0.00112412	0	3.58375e-05	1.44051e-08	0	0	72860
GB	I2417	Amesbury Down, Wiltshire	Bell_Beaker_England	51.16	-1.77	M	2500	2140	0.171	0.054	0.775	0.03	0.076	0.076	0.0464642	2.08867e-22	0.0663207	1.11053e-07	0	0	1.37711e-07	0.825	0.03	435990
GB	I2418	Amesbury Down, Wiltshire	Bell_Beaker_England	51.16	-1.77	F	2440	2200	0.117	0.222	0.661	0.029	0.065	0.066	0.817547	1.59899e-18	0.0543273	0.0103527	0	1.3956e-24	5.02493e-05	0.866	0.029	356842
GB	I2443	Yarnton	Bell_Beaker_England	51.7957	-1.31989	F	2290	1980	0.144	0.294	0.562	0.03	0.067	0.066	0.437765	2.88563e-13	0.001257	0.000245569	0	3.80747e-20	4.45637e-09	0.562	0.066	483180
GB	I2445	Yarnton	Bell_Beaker_England	51.7957	-1.31989	M	2397	1930	0.189	0.239	0.572	0.03	0.07	0.072	0.664553	2.18089e-12	0.034289	6.55029e-07	0	9.67691e-26	4.85661e-09	0.572	0.072	456615
GB	I2446	Yarnton	Bell_Beaker_England	51.7957	-1.31989	F	2456	2140	0.18	0.18	0.64	0.055	0.16	0.149	0.530864	0.000976808	0.493289	0.0270595	0	2.37661e-05	0.00909295	0.799	0.052	52548
GB	I2447	Yarnton	Bell_Beaker_England	51.7957	-1.31989	M	2116	1911	0.165	0.246	0.589	0.029	0.069	0.07	0.636051	5.47322e-13	0.0223627	9.77007e-06	0	2.79466e-24	9.30033e-09	0.589	0.07	483006
GB	I2450	Spring Road cemetery, Abington, Oxfordshire	Bell_Beaker_England	,,	,,	F	2457	2208	0.155	0.289	0.555	0.027	0.065	0.064	0.764068	2.74312e-13	0.00329839	1.14374e-05	0	1.53673e-23	4.46071e-11	0.555	0.064	491132
GB	I2452	Willington	Bell_Beaker_England	52.15	-0.38	M	2277	1920	0.158	0.294	0.548	0.029	0.065	0.066	0.798577	1.20686e-12	0.00268597	5.50786e-05	0	3.19796e-24	2.3293e-09	0.548	0.066	486377
GB	I2453	West Deeping	Bell_Beaker_England	52.67	-0.35	M	2289	2041	0.136	0.38	0.484	0.032	0.076	0.076	0.466734	1.4291e-07	0.000168372	0.00179032	0	1.01944e-12	9.22077e-09	0.484	0.076	325438
GB	I2454	Over Narrows	Bell_Beaker_England	52.34	0.03	F	2200	1980	0.122	0.246	0.632	0.029	0.073	0.076	0.13749	2.36523e-15	0.00387521	0.000433051	0	6.86494e-22	5.23712e-06	0.632	0.076	447364
GB	I2455	Over Narrows	Bell_Beaker_England	52.34	0.03	F	2130	1910	0.099	0.324	0.576	0.054	0.123	0.136	0.166081	0.000157603	0.0217247	0.0877427	0	5.02337e-07	0.0120706	0.673	0.125	64435
GB	I2459	Amesbury Down, Wiltshire	Bell_Beaker_England	51.16	-1.77	F	2460	2140	0.147	0.262	0.591	0.032	0.074	0.075	0.967429	4.77257e-11	0.0833955	0.00348152	0	3.82975e-19	1.51899e-05	0.832	0.034	286024
GB	I2565	Amesbury Down, Wiltshire	Bell_Beaker_England	51.16	-1.77	M	2470	2140	0.222	-0.207	0.985	0.15	0.338	0.359	infeasible	0.177312	0.972749	infeasible	0.00233422	0.0215869	0.876193	1	0	7823
France	I2575	La Fare, Forcalquier	Bell_Beaker_France	43.9655	5.8126	M	2476	2211	0.201	0.117	0.682	0.091	0.226	0.225	0.765107	0.0547342	0.823178	0.302496	4.48509e-11	0.00892605	0.333808	1	0	14710
GB	I2605	Eton Rowing Course	England_Neolithic	51.4928	-0.665402	F	3632	2945	0.252	0.8	-0.052	0.032	0.071	0.072	infeasible	0.0391943	2.86763e-24	2.84444e-13	0	6.48456e-13	0			334416
GB	I2606	Eton Rowing Course	England_Neolithic	51.4928	-0.665402	M	3330	2900	0.245	0.736	0.019	0.03	0.065	0.065	0.517245	0.586277	3.49105e-22	2.98767e-12	0	9.311e-13	0	0	0	359183
GB	I2629	Scotland, Isbister, Orkney	Scotland_Neolithic	58.74	-2.916	M	3180	2780	0.177	0.355	0.468	0.136	0.598	0.679	0.0440216	0.0482249	0.0569166	0.0342828	4.06593e-09	0.00948096	0.0554217	1	0	11764
GB	I2630	Scotland, Isbister, Orkney	Scotland_Neolithic	58.74	-2.916	M	2581	2464	0.237	0.761	0.002	0.03	0.069	0.067	0.463878	0.555022	7.54595e-21	1.30757e-11	0	2.14679e-11	0	0	0	496723
GB	I2631	Scotland, Quoyness	Scotland_Neolithic	59.23	-2.568	M	3098	2907	0.196	0.855	-0.051	0.03	0.066	0.064	infeasible	0.055705	0	1.45204e-09	0	4.12862e-09	0	0	0	468871
GB	I2633	Scotland, Tulloch of Assery	Scotland_Neolithic	58.53	-3.603	F	3766	3642	0.278	0.719	0.002	0.028	0.067	0.065	0.0701563	0.103461	3.26119e-22	4.09039e-21	0	8.70182e-21	0	0	0	398145
GB	I2634	Scotland, Tulach an t'Sionnach	Scotland_Neolithic	58.54	-3.598	M	3704	3535	0.244	0.602	0.154	0.032	0.072	0.073	0.661672	0.288515	1.51609e-11	6.24886e-11	0	2.14435e-13	3.41422e-24	0	0	254035
GB	I2635	Scotland, Tulloch of Assery	Scotland_Neolithic	58.53	-3.603	M	3653	3390	0.239	0.588	0.174	0.031	0.067	0.067	0.320278	0.052097	5.61797e-13	1.25376e-11	0	2.31866e-14	7.8937e-29	0	0	406747
GB	I2636	Scotland, Holm of Papa Westray North	Scotland_Neolithic	59.35	-2.873	F	3520	3362	0.254	0.683	0.063	0.031	0.068	0.066	0.0329718	0.0385511	4.22258e-20	5.24267e-15	0	2.14485e-15	0			466772
GB	I2637	Scotland, Holm of Papa Westray North	Scotland_Neolithic	59.35	-2.873	M	3510	3340	0.202	0.773	0.024	0.031	0.068	0.068	0.0834227	0.118792	1.44115e-23	4.55574e-09	0	3.3742e-09	0	0	0	456181
GB	I2650	Scotland, Holm of Papa Westray North	Scotland_Neolithic	59.35	-2.873	M	3500	3360	0.254	0.689	0.057	0.031	0.063	0.065	0.907474	0.896621	1.14948e-17	1.98306e-11	0	4.19128e-13	1.06163e-30	0	0	411697
GB	I2651	Scotland, Holm of Papa Westray North	Scotland_Neolithic	59.35	-2.873	F	3330	3090	0.247	0.743	0.01	0.029	0.064	0.064	0.621911	0.690672	7.618e-23	6.62527e-14	0	6.44659e-14	0	0	0	420174
GB	I2657	Scotland, Macarthur Cave	Scotland_Neolithic	56.42	-5.472	M	3952	3781	0.24	0.727	0.033	0.048	0.099	0.106	0.824495	0.869561	7.0569e-08	0.000327705	0	0.000118547	4.36692e-11	0	0	77231
GB	I2659	Scotland, Distillery Cave	Scotland_Neolithic	56.41	-5.471	F	3762	3644	0.243	0.642	0.116	0.029	0.061	0.062	0.442288	0.238308	1.953e-18	1.774e-13	0	1.85345e-16	0	0	0	431152
GB	I2660	Scotland, Distillery Cave	Scotland_Neolithic	56.41	-5.471	M	3514	3353	0.266	0.813	-0.079	0.03	0.068	0.067	infeasible	0.161424	2.58159e-23	8.75922e-15	0	3.0438e-14	0	0	0	439887
GB	I2691	Scotland, Distillery Cave	Scotland_Neolithic	56.41	-5.471	M	3701	3640	0.341	0.537	0.122	0.028	0.063	0.06	0.879775	0.491452	4.49306e-11	1.67718e-26	0	1.15809e-27	0	0	0	423491
GB	I2796	Scotland, Point of Cott, Orkney	Scotland_Neolithic	59.3101	-2.94071	M	3706	3536	0.258	0.762	-0.021	0.081	0.227	0.232	infeasible	0.147793	0.000947043	0.00341737	3.63048e-13	0.00566777	9.24085e-06	0	0	19719
GB	I2932	Scotland, Isbister, Orkney	Scotland_Neolithic	58.74	-2.916	M	2571	2348	0.285	0.756	-0.041	0.028	0.068	0.066	infeasible	0.0723387	8.64419e-24	9.11292e-21	0	3.69527e-20	0	0	0	424870
GB	I2933	Scotland, Isbister, Orkney	Scotland_Neolithic	58.74	-2.916	M	3011	2886	0.278	0.772	-0.051	0.029	0.065	0.064	infeasible	0.967014	3.03371e-23	1.91027e-16	0	6.98394e-16	0	0	0	397333
GB	I2934	Scotland, Isbister, Orkney	Scotland_Neolithic	58.74	-2.916	F	3330	3023	0.257	0.675	0.067	0.029	0.066	0.066	0.130678	0.131303	6.4851e-20	2.13107e-15	0	5.93044e-16	0	0	0	409921
GB	I2935	Scotland, Isbister, Orkney	Scotland_Neolithic	58.74	-2.916	M	3336	3012	0.221	0.789	-0.01	0.029	0.066	0.063	infeasible	0.571553	2.20252e-26	4.6156e-11	0	1.30845e-10	0	0	0	433271
GB	I2977	Scotland, Isbister, Orkney	Scotland_Neolithic	58.74	-2.916	M	3009	2764	0.28	0.72	0	0.03	0.072	0.07	0.0854458	0.128536	3.58688e-19	1.50639e-17	0	4.14314e-17	0	0	0	420950
GB	I2978	Scotland, Isbister, Orkney	Scotland_Neolithic	58.74	-2.916	M	3336	3024	0.274	0.678	0.048	0.031	0.068	0.069	0.168093	0.197822	1.77936e-18	1.48665e-16	0	1.52714e-17	0	0	0	428635
GB	I2979	Scotland, Isbister, Orkney	Scotland_Neolithic	58.74	-2.916	M	3334	2942	0.207	0.803	-0.01	0.03	0.069	0.068	infeasible	0.751856	1.69424e-23	2.13504e-08	0	4.82675e-08	0	0	0	426900
GB	I2980	Scotland, Point of Cott, Orkney	Scotland_Neolithic	59.3101	-2.94071	F	3361	3102	0.2	0.811	-0.012	0.029	0.063	0.061	infeasible	0.150545	4.43877e-27	8.11987e-10	0	1.60484e-09	0	0	0	437731
GB	I2988	Scotland, Clachaig	Scotland_Neolithic	55.4	-5.2	F	3517	3362	0.267	0.79	-0.057	0.03	0.06	0.059	infeasible	0.632954	2.89508e-28	9.97996e-15	0	2.41285e-14	0	0	0	434364
GB	I3041	Scotland, Raschoille Cave, Oban, Argyll and Bute	Scotland_Neolithic	56.4	-5.478	M	3942	3037	0.319	0.755	-0.074	0.031	0.07	0.069	infeasible	0.812368	3.32245e-19	1.30175e-20	0	3.00369e-20	0	0	0	359681
GB	I3068	Carsington Pasture Cave, Brassington, Derbyshire	England_Neolithic	53.0798	-1.64094	M	3692	3522	0.221	0.8	-0.022	0.032	0.066	0.065	infeasible	0.71326	1.36122e-23	3.08254e-09	0	7.24621e-09	0	0	0	316220
GB	I3085	Scotland, Isbister, Orkney	Scotland_Neolithic	58.74	-2.916	F	3339	3027	0.233	0.837	-0.07	0.029	0.067	0.067	infeasible	0.603792	1.81458e-25	3.43471e-11	0	9.60404e-11	0	0	0	399356
GB	I3133	Scotland, Raschoille Cave, Oban, Argyll and Bute	Scotland_Neolithic	56.4	-5.478	M	3632	3378	0.219	0.745	0.036	0.03	0.063	0.061	0.934964	0.925889	8.94621e-22	3.19695e-09	0	3.48885e-09	0	0	0	428141
GB	I3134	Scotland, Raschoille Cave, Oban, Argyll and Bute	Scotland_Neolithic	56.4	-5.478	M	3634	3378	0.285	0.671	0.044	0.031	0.065	0.064	0.0968018	0.122418	8.34678e-19	6.54671e-18	0	2.3081e-18	0	0	0	430330
GB	I3135	Scotland, Raschoille Cave, Oban, Argyll and Bute	Scotland_Neolithic	56.4	-5.478	M	3641	3384	0.404	0.626	-0.03	0.032	0.066	0.064	infeasible	0.748089	3.0209e-14	5.21611e-30	0	4.8389e-30	0	0	0	423434
GB	I3136	Scotland, Raschoille Cave, Oban, Argyll and Bute	Scotland_Neolithic	56.4	-5.478	F	3521	3366	0.242	0.651	0.107	0.029	0.062	0.063	0.426456	0.24571	2.14364e-19	1.04471e-13	0	1.16707e-15	0	0	0	430996
GB	I3137	Scotland, Raschoille Cave, Oban, Argyll and Bute	Scotland_Neolithic	56.4	-5.478	M	3800	3200	0.254	0.73	0.016	0.064	0.139	0.126	0.184277	0.255663	1.336e-05	0.000668967	3.84351e-19	0.00129151	2.09025e-12	0	0	45904
GB	I3138	Scotland, Raschoille Cave, Oban, Argyll and Bute	Scotland_Neolithic	56.4	-5.478	F	3264	2924	0.242	0.697	0.061	0.029	0.065	0.064	0.950345	0.910561	8.99834e-19	4.05573e-12	0	1.77789e-12	0	0	0	442175
GB	I3255	Trumpington	Bell_Beaker_England	52.17	0.1	F	2136	1951	0.176	0.297	0.527	0.029	0.067	0.067	0.626785	1.66402e-10	0.00167624	9.24003e-07	0	8.20352e-21	3.41621e-12	0.527	0.067	466509
GB	I3256	Trumpington	Bell_Beaker_England	52.17	0.1	M	2204	2029	0.156	0.372	0.472	0.03	0.067	0.067	0.735474	8.46693e-09	4.85702e-05	6.14304e-05	0	6.92919e-18	1.11333e-11	0.472	0.067	446850
Bavaria	I3588	Alburg-Lerchenhaid, Spedition HÃ¤ring, Stkr. Straubing, Bavaria	Bell_Beaker_Germany	48.8833	12.5332	M	2300	2150	0.131	0.469	0.4	0.032	0.076	0.073	0.0292113	1.70534e-07	1.50434e-08	9.47209e-05	0	6.98935e-11	8.13728e-14			221827
Bavaria	I3589	Alburg-Lerchenhaid, Spedition HÃ¤ring, Stkr. Straubing, Bavaria	Bell_Beaker_Germany	48.8833	12.5332	M	2300	2150	0.14	0.332	0.528	0.033	0.076	0.075	0.882306	1.47391e-08	0.00428889	0.00466767	0	1.81832e-13	4.5812e-07	0.528	0.075	284657
Bavaria	I3590	Alburg-Lerchenhaid, Spedition HÃ¤ring, Stkr. Straubing, Bavaria	Bell_Beaker_Germany	48.8833	12.5332	F	2339	2143	0.149	0.572	0.279	0.031	0.075	0.074	0.173046	0.00148019	2.37822e-11	8.03132e-05	0	3.27455e-08	2.13549e-18	0.279	0.074	226820
Bavaria	I3594	Alburg-Lerchenhaid, Spedition HÃ¤ring, Stkr. Straubing, Bavaria	Bell_Beaker_Germany	48.8833	12.5332	F	2300	2150	0.121	0.536	0.343	0.03	0.069	0.069	0.483042	0.000111295	6.48888e-10	0.00240665	0	9.00216e-10	1.66903e-14	0.343	0.069	331416
Bavaria	I3596	Alburg-Lerchenhaid, Spedition HÃ¤ring, Stkr. Straubing, Bavaria	Bell_Beaker_Germany	48.8833	12.5332	M	2300	2150	0.064	0.158	0.778	0.199	0.497	0.505	0.761275	0.487218	0.837545	0.83911	0.00163794	0.529405	0.889039	1	0	4022
Bavaria	I3600	Alburg-Lerchenhaid, Spedition HÃ¤ring, Stkr. Straubing, Bavaria	Bell_Beaker_Germany	48.8833	12.5332	F	2300	2150	0.098	0.294	0.608	0.037	0.084	0.086	0.446984	9.16728e-10	0.0170455	0.0803714	0	2.19484e-13	0.00091993	0.673	0.085	156363
Bavaria	I3601	Alburg-Lerchenhaid, Spedition HÃ¤ring, Stkr. Straubing, Bavaria	Bell_Beaker_Germany	48.8833	12.5332	F	2300	2150	0.117	0.314	0.569	0.029	0.077	0.077	0.335536	1.55018e-10	0.00204725	0.00166625	0	8.02845e-16	3.40169e-07	0.569	0.077	359413
Bavaria	I3602	Alburg-Lerchenhaid, Spedition HÃ¤ring, Stkr. Straubing, Bavaria	Bell_Beaker_Germany	48.8833	12.5332	F	2300	2150	0.234	0.3	0.466	0.069	0.13	0.124	0.380055	0.00530272	0.106243	0.012965	2.54714e-20	1.69296e-05	0.00015785	0.705	0.066	45909
Bavaria	I3604	KÃ¼nzing-Bruck, Lkr. Deggendorf, Bavaria	Bell_Beaker_Germany	48.6639	13.0736	M	2500	2000	0.075	0.428	0.498	0.09	0.244	0.222	0.264049	0.0539386	0.142116	0.304801	4.32878e-16	0.0751449	0.0997943	1	0	16136
Bavaria	I3607	KÃ¼nzing-Bruck, Lkr. Deggendorf, Bavaria	Bell_Beaker_Germany	48.6639	13.0736	M	2500	2000	0.543	-0.181	0.638	0.212	0.464	0.424	infeasible	0.00283849	0.015426	0.000240857	0.00111373	1.4185e-05	0.000515561			5291
Bavaria	I4123	Manching-Oberstimm	Bell_Beaker_Germany	48.711	11.453	F	2800	1800	0.154	0.429	0.417	0.057	0.14	0.133	0.128877	0.00321969	0.0074362	0.0164333	0	0.000141272	9.84899e-05	0.417	0.133	53937
Iberia	I4245	Camino de las Yeseras, Madrid	Bell_Beaker_Iberia	40.439	-3.501	F	2461	2292	0.249	0.717	0.034	0.093	0.246	0.242	0.0652452	0.104546	0.00207633	0.00741062	7.75561e-11	0.0122318	9.21452e-05	0	0	15809
Iberia	I4247	Camino de las Yeseras, Madrid	Bell_Beaker_Iberia	40.439	-3.501	F	2465	2211	0.207	0.898	-0.105	0.042	0.088	0.086	infeasible	0.746464	5.04255e-18	infeasible	0	0.000929342	3.88331e-25	0	0	99793
Bavaria	I4250	Irlbach LKR	Bell_Beaker_Germany	48.841	12.75	F	2434	2150	0.343	0.305	0.352	0.086	0.224	0.22	0.106176	0.0531706	0.0791685	0.000389065	7.91223e-09	6.84664e-05	0.000237948	0.624	0.091	16006
France	I4303	Clos de Roque	France_MN	43.457	5.863	M	4779	4587	0.257	0.684	0.059	0.031	0.072	0.068	0.95565	0.924646	1.69976e-14	8.61804e-13	0	8.07096e-13	0	0	0	400941
France	I4304	Clos de Roque	France_MN	43.457	5.863	M	4788	4590	0.277	0.703	0.02	0.03	0.067	0.063	0.727652	0.778743	2.27708e-19	9.51358e-16	0	2.69739e-15	0	0	0	443838
France	I4305	Clos de Roque	France_MN	43.457	5.863	F	4826	4617	0.293	0.672	0.034	0.03	0.064	0.064	0.22051	0.28949	2.12872e-19	3.83995e-19	0	2.20631e-20	0	0	0	425227
France	I4308	Collet Redon	France_Neolithic	43.34	5.06	F	3600	3400	0.221	0.673	0.106	0.07	0.192	0.201	0.521265	0.603827	0.0177852	0.0348002	1.99255e-18	0.0305744	0.000607503	0	0	31840
GB	I4949	Nr. Millbarrow, Winterbourne Monkton, Wiltshire	England_Neolithic	,,	,,	M	3630	3377	0.261	0.627	0.112	0.07	0.162	0.154	0.265163	0.312067	0.00203675	0.00269012	1.44163e-16	0.00299349	3.02989e-07	0	0	39706
GB	I4950	Central Flying School, Upavon, Wiltshire	Bell_Beaker_England	,,	,,	M	2800	1800	0.129	0.194	0.677	0.03	0.07	0.071	0.679012	4.18499e-18	0.133802	0.00295022	0	4.92246e-25	9.63362e-05	0.857	0.031	406195
GB	I4951	Flying School, Netheravon, Wiltshire	Bell_Beaker_England	51.24	-1.76	M	2800	1800	0.133	0.166	0.701	0.047	0.114	0.108	0.566046	4.42649e-08	0.442613	0.0822513	0	1.57021e-09	0.0250049	0.845	0.047	94032
Bavaria	I5014	Manching-Oberstimm	Bell_Beaker_Germany	48.711	11.453	F	2500	2000	0.035	0.436	0.529	0.058	0.13	0.125	0.313417	0.000494362	0.0136549	0.390701	0	0.000665636	0.0102658	0.538	0.125	56663
Bavaria	I5019	KÃ¼nzing-Bruck, Lkr. Deggendorf, Bavaria	Bell_Beaker_Germany	48.6639	13.0736	F	2500	2000	0.108	0.44	0.451	0.158	0.309	0.331	0.85918	0.699022	0.712214	0.879108	0.000740833	0.649411	0.724685	1	0	5630
Bavaria	I5023	Osterhofen-Altenmarkt	Bell_Beaker_Germany	48.691	13.016	F	2500	2000	0.138	0.189	0.674	0.032	0.075	0.076	0.312689	8.2945e-16	0.0712063	0.000932248	0	4.34549e-22	5.60982e-05	0.848	0.033	282215
GB	I5358	Rhos Ddigre, Denbighshire, Wales	Wales_Late_Neolithic	53.0587	-3.24509	F	3080	2904	0.135	0.879	-0.014	0.039	0.095	0.094	infeasible	0.698822	9.57348e-14	0.0246356	0	0.0398939	6.627e-17	0	0	129730
GB	I5366	Cissbury, Sussex	England_Neolithic	50.8602	-0.383284	F	3644	3384	0.216	0.685	0.099	0.029	0.067	0.065	0.527622	0.367305	5.23738e-18	5.72875e-10	0	1.18887e-10	0	0	0	309497
GB	I5367	Sorisdale, Coll, Scotland	Bell_Beaker_Scotland	56.6809	-6.45982	F	2470	2140	0.217	0.318	0.465	0.031	0.067	0.068	0.812086	2.80142e-08	0.00113706	1.10348e-08	0	5.35705e-23	8.94572e-14	0.465	0.068	409889
GB	I5370	Raschoille, Oban, Scotland	Scotland_Neolithic	56.4146	-5.46918	F	4000	3300	0.253	0.778	-0.031	0.077	0.19	0.192	infeasible	0.172855	0.000150889	0.0032519	1.27297e-14	0.005998	9.67064e-08	0	0	26953
GB	I5371	Raschoille, Oban, Scotland	Scotland_Neolithic	56.4146	-5.46918	F	4000	3300	0.309	0.714	-0.023	0.036	0.084	0.083	infeasible	0.448908	8.82286e-13	4.38244e-14	0	6.64967e-14	2.00097e-30	0	0	178257
GB	I5374	Totty Pot, Cheddar, Somerset	England_Late_Neolithic	51.279	-2.74332	M	2830	2461	0.302	0.753	-0.056	0.08	0.178	0.164	infeasible	0.513649	0.00292014	infeasible	5.94454e-11	0.00869466	6.74985e-08	0	0	21535
GB	I5376	River Thames Skulls, Syon Reach, London	Bell_Beaker_England	51.4742	-0.309898	F	2457	2142	0.078	0.021	0.902	0.05	0.127	0.119	0.832968	3.55876e-11	0.901015	0.63982	0	2.12667e-11	0.693213	1	0	77078
GB	I5379	Canada Farm, Sixpenny Handley, Dorset	Bell_Beaker_England	50.9192	-2.01544	M	2470	2290	0.128	0.581	0.291	0.029	0.065	0.065	0.0466644	3.33042e-05	2.01634e-15	4.91973e-05	0	2.62096e-10	9.82495e-22			373985
GB	I5382	Windmill Fields, Ingleby Barwick, Stockton-on-Tees, County Durham	Bell_Beaker_England	54.5228	-1.30813	M	2280	1980	0.136	0.277	0.587	0.036	0.081	0.081	0.747301	2.08257e-09	0.047542	0.0150824	0	7.74375e-14	4.38464e-05	0.587	0.081	170271
GB	I5385	Achavanich, Wick, Scotland	Bell_Beaker_Scotland	58.3648	-3.40351	F	2456	2148	0.108	0.301	0.591	0.032	0.07	0.07	0.235963	6.94308e-14	0.0009035	0.00713154	0	7.47861e-19	7.37935e-07	0.591	0.07	294418
GB	I5512	Flying School, Netheravon, Wiltshire	Bell_Beaker_England	51.24	-1.76	F	2800	1800	0.135	0.246	0.619	0.029	0.071	0.069	0.855927	4.15768e-15	0.0559678	0.00101906	0	5.55359e-22	6.06113e-07	0.84	0.029	464132
GB	I5513	Nr. Ablington, Figheldean	Bell_Beaker_England	51.22	-1.77	M	2800	1800	0.195	0.186	0.619	0.028	0.072	0.073	0.186248	7.36346e-15	0.0336134	1.18462e-09	0	4.15579e-27	1.12437e-10	0.619	0.073	430349
Bavaria	I5519	Augsburg	Bell_Beaker_Germany	48.33	10.895	M	2500	2000	0.123	0.268	0.609	0.032	0.073	0.071	0.51698	2.2335e-14	0.0129388	0.00613426	0	2.08679e-18	5.77561e-06	0.609	0.071	383010
Bavaria	I5520	Augsburg	Bell_Beaker_Germany	48.33	10.895	F	2800	1800	0.07	0.424	0.506	0.038	0.092	0.092	0.630788	1.92522e-05	0.00110025	0.371672	0	1.40411e-06	0.000198929	0.543	0.091	144492
Bavaria	I5521	Augsburg	Bell_Beaker_Germany	48.33	10.895	F	2800	1800	0.177	0.239	0.584	0.03	0.067	0.067	0.348366	3.64297e-15	0.0087303	5.4006e-07	0	3.53979e-27	6.41269e-10	0.584	0.067	358992
Bavaria	I5523	Landau/DGF-Lan	Bell_Beaker_Germany	,,	,,	F	2800	1800	0.121	0.294	0.585	0.034	0.076	0.077	0.677644	8.35164e-11	0.0118853	0.0212101	0	1.94898e-15	4.61774e-05	0.585	0.077	281648
Bavaria	I5524	Landau/DGF-Lan	Bell_Beaker_Germany	,,	,,	F	2800	1800	0.07	0.605	0.326	0.031	0.07	0.07	0.387183	0.000349878	2.76396e-13	0.130311	0	1.14329e-05	2.06143e-15	0.357	0.069	307356
Bavaria	I5525	Landau/DGF-Lan	Bell_Beaker_Germany	,,	,,	F	2800	1800	0.201	0.466	0.333	0.028	0.068	0.069	0.872257	0.000755605	1.15479e-07	8.56338e-09	0	1.57891e-14	1.77442e-18	0.333	0.069	417020
Bavaria	I5527	Manching-Oberstimm	Bell_Beaker_Germany	48.711	11.453	F	2800	1800	0.085	0.365	0.549	0.11	0.352	0.36	0.239397	0.13423	0.225749	0.283789	3.66236e-11	0.124806	0.264356	1	0	12477
Bavaria	I5529	Osterhofen-Altenmarkt	Bell_Beaker_Germany	48.691	13.016	M	2800	1800	0.1	0.437	0.463	0.032	0.073	0.073	0.923972	8.94967e-07	3.00518e-05	0.129912	0	7.75754e-10	5.95928e-08	0.515	0.074	236641
Bavaria	I5530	Weichering	Bell_Beaker_Germany	,,	,,	M	2800	1800	0.164	0.142	0.694	0.322	0.544	0.627	0.812862	0.688442	0.88131	0.860673	0.243482	0.574595	0.911448	1	0	1751
Bavaria	I5531	Weichering	Bell_Beaker_Germany	,,	,,	F	2800	1800	0.167	0.278	0.555	0.031	0.069	0.07	0.34196	6.10249e-12	0.00241339	7.82609e-06	0	1.91463e-21	2.10901e-09	0.555	0.07	327736
Bavaria	I5655	Irlbach LKR	Bell_Beaker_Germany	48.841	12.75	F	2500	2000	0.262	0.08	0.658	0.112	0.224	0.226	0.530971	0.0425948	0.632724	0.15725	1.87003e-06	0.00197619	0.188516	1	0	13965
Bavaria	I5658	Irlbach LKR	Bell_Beaker_Germany	48.841	12.75	F	2500	2000	0.104	0.396	0.5	0.038	0.089	0.088	0.162068	5.52793e-07	0.00027593	0.021401	0	1.18552e-08	3.07653e-06	0.5	0.088	151026
Bavaria	I5659	Irlbach LKR	Bell_Beaker_Germany	48.841	12.75	M	2500	2000	0.226	0.228	0.547	0.054	0.123	0.12	0.479156	0.000113404	0.268218	0.00189301	0	1.74786e-08	0.000292673	0.749	0.054	59952
Bavaria	I5661	Irlbach LKR	Bell_Beaker_Germany	48.841	12.75	M	2500	2000	0.119	0.192	0.69	0.06	0.137	0.136	0.970099	0.000448915	0.870184	0.650143	3.83425e-30	2.71826e-05	0.406328	1	0	48183
Bavaria	I5663	Irlbach LKR	Bell_Beaker_Germany	48.841	12.75	M	2500	2000	0.151	0.376	0.473	0.132	0.396	0.334	0.598877	0.411174	0.57235	0.539904	1.30409e-07	0.453353	0.288791	0	0	12164
Iberia	I5665	Virgazal, Burgos, Ciempozuelos	Bell_Beaker_Iberia	,,	,,	M	2800	1800	0.246	0.424	0.329	0.031	0.079	0.077	0.244137	0.000535279	7.6194e-06	1.02383e-12	0	4.39854e-18	9.89792e-21	0.329	0.077	255353
AncientSwiss	I5755	Sion-Petit-Chasseur, Dolmen XI	Bell_Beaker_Switzerland	46.2317	7.35124	M	2470	1985	0.125	0.553	0.323	0.049	0.106	0.1	0.882829	0.0859189	0.000362776	0.268082	0	0.00889549	2.23328e-06	0.357	0.106	63447
AncientSwiss	I5757	Sion-Petit-Chasseur	Bell_Beaker_Switzerland	46.2317	7.35124	M	2470	1985	-0.003	0.555	0.448	0.068	0.142	0.149	infeasible	0.00639534	0.00135877	0.221561	0	0.00916781	0.00268665	0.444	0.141	39677
AncientSwiss	I5759	Sion-Petit-Chasseur	Bell_Beaker_Switzerland	46.2317	7.35124	F	2470	1985	0.164	0.621	0.215	0.049	0.117	0.118	0.335651	0.174864	1.48381e-05	0.0147641	0	0.00286783	6.34013e-08	0	0	64158
Bavaria	I5833	Irlbach LKR	Bell_Beaker_Germany	48.841	12.75	M	2500	2000	0.165	0.545	0.29	0.029	0.067	0.068	0.05476	8.96155e-05	5.03134e-13	2.01188e-07	0	9.75139e-13	2.0782e-21	0.29	0.068	362671
Bavaria	I5834	Irlbach LKR	Bell_Beaker_Germany	48.841	12.75	F	2500	2000	0.194	0.321	0.485	0.032	0.069	0.07	0.15968	2.75292e-10	0.000123758	1.13391e-07	0	1.85176e-22	3.68494e-12	0.485	0.07	329990
Bavaria	I5836	Worms-Herrnsheim	Bell_Beaker_Germany	,,	,,	F	2800	1800	0.102	0.332	0.566	0.034	0.087	0.084	0.00187952	1.15506e-11	7.63045e-06	9.36383e-05	0	6.26467e-14	1.76797e-08			222653
Iberia	I6466	Verdelha dos Ruivos, District of Lisbon	Bell_Beaker_Iberia	38.875	-9.075	M	2700	2400	7.688	50.821	-57.51	310.043	2006.1	2315.32	infeasible	0.311588	0.315462	0.236207	0.184654	0.27056	0.322353	1	0	1921
Iberia	I6467	Verdelha dos Ruivos, District of Lisbon	Bell_Beaker_Iberia	38.875	-9.075	F	2700	2400	0.208	1.912	-1.121	0.181	0.548	0.61	infeasible	0.0567359	0.000463118	infeasible	1.34068e-07	0.0844848	0.000734377	0	0	6108
Iberia	I6471	La Magdalena	Bell_Beaker_Iberia	,,	,,	M	2800	1800	0.051	0.576	0.372	0.078	0.192	0.201	0.808428	0.47732	0.121494	0.843965	1.69938e-21	0.439708	0.145574	0	0	19090
Iberia	I6472	La Magdalena	Bell_Beaker_Iberia	,,	,,	M	2800	1800	0.225	0.726	0.049	0.042	0.112	0.111	0.515451	0.590497	6.24979e-08	2.63885e-05	0	4.44277e-05	5.82684e-14	0	0	99801
Iberia	I6475	La Magdalena	Bell_Beaker_Iberia	,,	,,	F	2800	1800	0.267	0.613	0.119	0.075	0.16	0.151	0.29305	0.328624	0.00542044	0.00541953	7.98454e-14	0.00484119	1.1248e-06	0	0	27739
Iberia	I6539	Humanejos, Madrid	Bell_Beaker_Iberia	40.22	-3.76	M	2500	2000	0.11	0.516	0.374	0.033	0.072	0.075	0.902365	0.000412991	1.60403e-07	0.079677	0	3.52479e-08	7.4206e-10	0.455	0.074	212277
Iberia	I6542	Camino de las Yeseras, Madrid	Bell_Beaker_Iberia	40.439	-3.501	M	2500	1800	0.264	0.466	0.27	0.046	0.104	0.105	0.812855	0.187903	0.00334391	6.65322e-06	0	6.55993e-08	1.42335e-09	0	0	84460
Iberia	I6543	Camino de las Yeseras, Madrid	Bell_Beaker_Iberia	40.439	-3.501	M	2500	1800	0.189	0.964	-0.153	0.053	0.14	0.136	infeasible	0.73518	8.09092e-08	infeasible	0	0.051228	3.37652e-11	0	0	55014
Iberia	I6584	Humanejos, Madrid	Bell_Beaker_Iberia	40.22	-3.76	F	2500	2000	0.249	0.604	0.147	0.047	0.113	0.122	0.376382	0.32401	5.68975e-05	1.52139e-05	0	3.78429e-07	3.23051e-09	0	0	87357
Iberia	I6587	Humanejos, Madrid	Bell_Beaker_Iberia	40.22	-3.76	M	2500	2000	0.233	0.65	0.117	0.049	0.11	0.108	0.270763	0.26081	2.71625e-06	0.000144958	0	8.00233e-05	3.72292e-12	0	0	71188
Iberia	I6588	Humanejos, Madrid	Bell_Beaker_Iberia	40.22	-3.76	M	2500	2000	0.278	0.307	0.415	0.051	0.137	0.131	0.472294	0.0220065	0.168837	1.24974e-05	1.60725e-29	1.27706e-07	2.29955e-07	0.687	0.051	57737
Iberia	I6589	Humanejos, Madrid	Bell_Beaker_Iberia	40.22	-3.76	M	2500	2000	-0.011	0.715	0.296	0.233	0.412	0.427	infeasible	0.873892	0.599831	0.923311	0.00668873	0.924821	0.700635	0	0	2377
Bavaria	I6590	Irlbach LKR	Bell_Beaker_Germany	48.841	12.75	F	2500	2000	0.161	0.449	0.39	0.028	0.064	0.065	0.924431	6.04267e-06	6.21923e-08	2.50026e-05	0	2.43748e-14	3.87614e-15	0.39	0.065	448708
Bavaria	I6591	Irlbach LKR	Bell_Beaker_Germany	48.841	12.75	F	2500	2000	0.069	0.427	0.504	0.028	0.068	0.065	0.456202	1.37611e-11	9.97351e-07	0.122287	0	4.93438e-13	5.13913e-09	0.525	0.067	446194
Iberia	I6604	Camino de las Yeseras, Madrid	Bell_Beaker_Iberia	40.439	-3.501	M	2031	1949	0.216	0.765	0.019	0.042	0.099	0.096	0.325794	0.418526	6.62503e-11	2.75709e-05	0	4.7542e-05	3.25359e-20	0	0	105040
Iberia	I6605	Camino de las Yeseras, Madrid	Bell_Beaker_Iberia	40.439	-3.501	F	2467	2346	0.283	1.333	-0.616	0.15	0.298	0.299	infeasible	0.245227	0.000646516	infeasible	2.37942e-05	0.159905	4.32871e-05	0	0	6737
Iberia	I6608	Camino de las Yeseras, Madrid	Bell_Beaker_Iberia	40.439	-3.501	M	1955	1781	0.271	0.761	-0.032	0.051	0.135	0.129	infeasible	0.556915	2.98069e-05	infeasible	1.76213e-27	4.81947e-05	2.14443e-13	0	0	59945
Iberia	I6609	Camino de las Yeseras, Madrid	Bell_Beaker_Iberia	40.439	-3.501	F	2299	2202	0.26	0.799	-0.059	0.035	0.084	0.083	infeasible	0.323819	1.36263e-15	2.10196e-10	0	6.0174e-10	1.11315e-29	0	0	141000
Iberia	I6610	Camino de las Yeseras, Madrid	Bell_Beaker_Iberia	40.439	-3.501	F	1921	1776	0.202	0.635	0.163	0.292	1.629	1.702	0.469193	0.585479	0.504968	0.509443	0.0778261	0.608543	0.545895	0	0	3353
Iberia	I6612	Camino de las Yeseras, Madrid	Bell_Beaker_Iberia	40.439	-3.501	F	2299	2202	0.337	0.64	0.023	0.074	0.188	0.186	0.99403	0.998027	0.101978	0.00517834	7.50574e-10	0.00700836	8.85214e-05	0	0	25358
Iberia	I6613	Camino de las Yeseras, Madrid	Bell_Beaker_Iberia	40.439	-3.501	F	2500	1800	0.359	0.26	0.381	0.129	0.33	0.306	0.934175	0.822123	0.929649	0.21049	0.00459037	0.159744	0.174135	1	0	6290
Iberia	I6622	Camino de las Yeseras, Madrid	Bell_Beaker_Iberia	40.439	-3.501	M	2800	1800	0.186	0.602	0.212	0.105	0.196	0.191	0.9955	0.964863	0.270714	0.810482	6.42091e-07	0.64952	0.06111	0	0	10972
Iberia	I6623	Camino de las Yeseras, Madrid	Bell_Beaker_Iberia	40.439	-3.501	F	2800	1800	0.133	0.411	0.456	0.032	0.071	0.072	0.700671	2.23604e-07	2.54256e-05	0.00477213	0	4.61975e-13	1.77909e-09	0.456	0.072	333372
Bavaria	I6624	Irlbach LKR	Bell_Beaker_Germany	48.841	12.75	F	2500	2000	0.164	0.389	0.447	0.03	0.075	0.074	0.874906	4.845e-06	0.000263285	3.56674e-05	0	3.74409e-13	1.90239e-11	0.447	0.074	335814
GB	I6679	Low Hauxley, Northumberland	Bell_Beaker_England	55.31	-1.55333	M	2125	1891	0.126	0.52	0.353	0.043	0.101	0.102	0.596597	0.0216994	0.000115402	0.0737646	0	0.000296285	2.96791e-06	0.422	0.107	97759
GB	I6750	Fussell's Lodge, Salisbury, Wiltshire	England_Neolithic	51.0912	-1.72751	M	3755	3660	0.225	0.731	0.043	0.032	0.08	0.08	0.360483	0.417821	1.18206e-13	4.8661e-09	0	3.35753e-09	5.23403e-26	0	0	222751
GB	I6751	Fussell's Lodge, Salisbury, Wiltshire	England_Neolithic	51.0912	-1.72751	F	3755	3620	0.255	0.769	-0.024	0.031	0.072	0.069	infeasible	0.869043	5.34199e-19	5.04925e-12	0	1.43671e-11	0	0	0	390712
GB	I6759	Giggleswick Scar, Kelco Cave, North Yorkshire	England_Neolithic	54.0744	-2.28728	M	3650	3522	0.243	0.71	0.047	0.029	0.065	0.065	0.779046	0.78621	1.02954e-20	7.78e-13	0	3.55746e-13	0	0	0	413510
GB	I6761	Whitehawk, Brighton, Sussex	England_Neolithic	50.829	-0.112825	F	3650	3500	0.24	0.786	-0.027	0.031	0.074	0.073	infeasible	0.287752	5.60038e-22	8.58699e-12	0	2.63526e-11	0	0	0	292479
GB	I6762	Upper Swell, Chipping Norton, Gloucestershire	England_Neolithic	51.5611	-1.44592	M	4000	3500	0.246	0.633	0.121	0.031	0.072	0.071	0.608867	0.388757	7.98523e-13	1.59743e-11	0	7.28759e-13	6.61069e-28	0	0	321779
GB	I6774	Ditchling Road	Bell_Beaker_England	,,	,,	M	2500	1900	0.108	0.371	0.521	0.03	0.071	0.07	0.212096	6.12858e-11	3.33871e-05	0.00341612	0	6.01639e-15	3.14092e-09	0.521	0.07	319951
GB	I6775	Wick Barrow	Bell_Beaker_England	,,	,,	M	2500	1900	0.136	0.177	0.687	0.031	0.068	0.07	0.999832	2.55624e-17	0.483273	0.00701358	0	2.20265e-25	0.000408319	0.851	0.032	357527
GB	I6777	Wilsford	Bell_Beaker_England	,,	,,	M	2500	1900	0.09	0.25	0.66	0.029	0.068	0.07	0.264481	5.91756e-18	0.00554824	0.016417	0	1.23119e-22	8.68551e-05	0.66	0.07	418447
GB	I6778	Wilsford	Bell_Beaker_England	,,	,,	F	2500	1900	0.108	0.401	0.491	0.03	0.071	0.073	0.312275	8.6272e-09	7.92936e-06	0.00652008	0	4.42666e-14	3.23717e-08	0.491	0.073	315969
GB	I7554	Unstan Chamber Tomb, Orkney, Scotland	Scotland_Neolithic	55.986	3.249	M	3400	2800	0.233	0.79	-0.023	0.029	0.064	0.063	infeasible	0.373586	2.06907e-26	3.5824e-13	0	8.51612e-13	0	0	0	422411
AncientSwiss	MX150	Oberbipp	Oberbipp	47.2621	7.65984	m	3347	3102	0.228	0.714	0.058	0.041	0.097	0.099	0.961759	0.968597	4.31197e-08	7.18248e-05	0	3.4189e-05	3.39756e-13	0	0	106866
AncientSwiss	MX182	Oberbipp	Oberbipp	47.2621	7.65984	m	3955	3389	0.195	0.908	-0.103	0.036	0.086	0.085	infeasible	0.359786	4.39846e-21	infeasible	0	2.96552e-05	4.44492e-29	0	0	198905
AncientSwiss	MX183	Oberbipp	Oberbipp	47.2621	7.65984	m	3350	2950	0.249	0.735	0.016	0.033	0.074	0.071	0.520244	0.59121	1.13912e-16	2.40446e-10	0	5.9827e-10	0	0	0	267612
AncientSwiss	MX184	Oberbipp	Oberbipp	47.2621	7.65984	f	3350	2950	0.158	0.833	0.01	0.033	0.077	0.071	0.289925	0.373405	1.55661e-21	0.000161245	0	0.000342263	0	0	0	234817
AncientSwiss	MX187	Oberbipp	Oberbipp	47.2621	7.65984	m	3337	2908	0.272	0.894	-0.166	0.033	0.075	0.073	infeasible	0.0131678	2.93555e-26	infeasible	0	4.58453e-14	0			255992
AncientSwiss	MX188	Spreitenbach	Spreitenbach	47.255	8.2158	m	2495	2399	0.214	0.255	0.531	0.029	0.073	0.073	0.284348	3.59454e-11	0.00885287	2.59185e-10	0	5.71652e-26	3.72739e-14	0.531	0.073	365360
AncientSwiss	MX189	Spreitenbach	Spreitenbach	47.255	8.2158	f	2105	2036	0.176	0.316	0.508	0.031	0.073	0.073	0.67698	1.29898e-08	0.00263813	1.40373e-05	0	3.49377e-16	2.54785e-09	0.508	0.073	289749
AncientSwiss	MX190	Spreitenbach	Spreitenbach	47.255	8.2158	m	2860	2460	0.118	0.405	0.477	0.032	0.074	0.074	0.297381	4.34195e-08	1.17613e-05	0.0044642	0	4.77966e-12	1.46466e-09	0.477	0.074	285396
AncientSwiss	MX191	Spreitenbach	Spreitenbach	47.255	8.2158	m	2570	2190	0.123	0.322	0.555	0.032	0.073	0.073	0.110263	8.22527e-13	0.000230564	0.000922541	0	3.02244e-19	5.34928e-08	0.555	0.073	343815
AncientSwiss	MX192	Spreitenbach	Spreitenbach	47.255	8.2158	m	2571	2513	0.204	0.278	0.518	0.033	0.071	0.071	0.626267	1.06232e-09	0.0100702	5.06175e-07	0	5.45975e-22	1.40345e-10	0.518	0.071	281577
AncientSwiss	MX193	Spreitenbach	Spreitenbach	47.255	8.2158	f	2213	2031	0.266	0.842	-0.108	0.029	0.068	0.068	infeasible	0.52127	2.6842e-26	infeasible	0	3.40684e-14	0	0	0	300733
AncientSwiss	MX194	Spreitenbach	Spreitenbach	47.255	8.2158	f	2489	2344	0.074	0.398	0.529	0.041	0.094	0.093	0.153814	4.63065e-07	0.000553028	0.0865555	0	5.54318e-08	5.43982e-05	0.556	0.092	129579
AncientSwiss	MX195	Spreitenbach	Spreitenbach	47.255	8.2158	m	2470	2050	0.153	0.169	0.678	0.034	0.073	0.072	0.48349	8.54156e-18	0.171612	0.000444262	0	4.12063e-26	2.0178e-05	0.815	0.036	295720
AncientSwiss	MX196	Spreitenbach	Spreitenbach	47.255	8.2158	f	2580	2290	0.103	0.25	0.647	0.03	0.071	0.072	0.892866	8.91614e-15	0.0549253	0.0540436	0	9.61132e-20	0.000405381	0.869	0.033	325664
AncientSwiss	MX197	Spreitenbach	Spreitenbach	47.255	8.2158	f	2490	2294	0.146	0.318	0.536	0.033	0.073	0.075	0.245099	2.60757e-10	0.000836095	0.000444828	0	2.316e-17	5.33608e-08	0.536	0.075	315835
AncientSwiss	MX198	Spreitenbach	Spreitenbach	47.255	8.2158	f	2900	2300	0.107	0.259	0.634	0.031	0.076	0.075	0.819279	8.99176e-13	0.0562247	0.0473389	0	8.80651e-17	0.000254113	0.858	0.034	314040
AncientSwiss	MX199	Spreitenbach	Spreitenbach	47.255	8.2158	f	2409	2197	0.067	0.273	0.66	0.031	0.071	0.069	0.812467	1.54974e-17	0.022919	0.389585	0	1.73032e-19	0.00105732	0.685	0.068	342488
AncientSwiss	MX203	Oberbipp	Oberbipp	47.2621	7.65984	f	3350	2950	0.205	0.981	-0.186	0.049	0.101	0.103	infeasible	0.478836	8.41922e-16	infeasible	0	0.00749774	6.43631e-20	0	0	82428
AncientSwiss	MX204	Oberbipp	Oberbipp	47.2621	7.65984	m	3350	2950	0.235	0.709	0.056	0.034	0.08	0.08	0.639172	0.65297	8.21666e-13	7.03786e-09	0	5.428e-09	8.90174e-24	0	0	190419
AncientSwiss	MX209	Oberbipp	Oberbipp	47.2621	7.65984	m	3350	2950	0.244	0.742	0.014	0.035	0.086	0.084	0.2635	0.35056	1.46955e-13	9.10274e-10	0	1.84195e-09	5.20037e-27	0	0	189817
AncientSwiss	MX210	Oberbipp	Oberbipp	47.2621	7.65984	m	3350	2950	0.285	0.728	-0.013	0.031	0.069	0.069	infeasible	0.61285	5.2823e-18	6.81673e-16	0	1.11676e-15	0	0	0	362827
AncientSwiss	MX211	Oberbipp	Oberbipp	47.2621	7.65984	m	3100	2928	0.188	0.743	0.069	0.032	0.073	0.07	0.756363	0.714156	7.61657e-17	5.91096e-06	0	3.59965e-06	3.22242e-27	0	0	282410
AncientSwiss	MX212	Oberbipp	Oberbipp	47.2621	7.65984	m	3323	2581	0.263	0.801	-0.064	0.034	0.083	0.079	infeasible	0.458473	6.87967e-17	infeasible	0	1.57535e-10	0	0	0	192690
AncientSwiss	MX213	Oberbipp	Oberbipp	47.2621	7.65984	m	3363	2930	0.284	0.696	0.02	0.034	0.07	0.071	0.603008	0.671516	9.00439e-15	4.29069e-13	0	1.06715e-13	0	0	0	230707
AncientSwiss	MX219	Oberbipp	Oberbipp	47.2621	7.65984	m	3118	3009	0.361	0.411	0.228	0.068	0.178	0.18	0.892086	0.791126	0.393933	0.000116702	7.12587e-11	1.52127e-05	7.15701e-05	0	0	30881
AncientSwiss	MX251	Singen	Singen	47.7671	8.87224	f	2197	1981	0.213	0.103	0.683	0.053	0.123	0.123	0.195872	3.5238e-07	0.233052	0.000963813	0	1.4038e-11	0.00106553	0.759	0.056	58341
AncientSwiss	MX252	Singen	Singen	47.7671	8.87224	m	1941	1774	0.151	0.521	0.328	0.034	0.077	0.076	0.235314	0.000469029	9.54617e-09	0.000224199	0	1.05153e-08	7.39922e-15	0.328	0.076	228642
AncientSwiss	MX254	Singen	Singen	47.7671	8.87224	m	2199	1774	0.199	0.412	0.389	0.028	0.067	0.069	0.42196	1.82618e-06	2.30386e-06	1.53853e-09	0	9.18989e-20	5.7446e-16	0.389	0.069	341330
AncientSwiss	MX256	Singen	Singen	47.7671	8.87224	f	2132	1922	0.13	0.429	0.441	0.07	0.167	0.175	0.713634	0.184375	0.176731	0.422577	3.89492e-21	0.0232147	0.0699839	1	0	29588
AncientSwiss	MX257	Singen	Singen	47.7671	8.87224	m	1879	1696	0.175	0.436	0.389	0.032	0.077	0.074	0.530695	3.66059e-05	1.97388e-05	1.61128e-05	0	5.065e-12	8.83361e-14	0.389	0.074	222202
AncientSwiss	MX258	Singen	Singen	47.7671	8.87224	m	2028	1903	0.151	0.529	0.32	0.044	0.101	0.1	0.602343	0.0418094	9.78843e-05	0.0221926	0	0.000186501	2.85009e-08	0.32	0.1	103759
AncientSwiss	MX259	Singen	Singen	47.8541	8.77374	m	2456	2203	0.146	0.313	0.541	0.039	0.09	0.089	0.0473436	1.53401e-08	0.00105522	0.000348968	0	3.61211e-12	8.57125e-07			157617
AncientSwiss	MX265	Singen	Singen	47.7671	8.87224	m	763	431	0.136	0.505	0.359	0.032	0.071	0.072	0.241124	2.74055e-05	1.01632e-08	0.000767333	0	3.10599e-10	8.59252e-13	0.359	0.072	246430
AncientSwiss	MX270	Singen	Singen	47.7671	8.87224	m	2199	1774	0.183	0.37	0.447	0.038	0.082	0.086	0.629838	2.5442e-05	0.00225118	0.000339326	0	6.40873e-13	3.81845e-07	0.447	0.086	163406
AncientSwiss	MX275	Singen	Singen	47.7671	8.87224	m	2135	1961	0.244	0.336	0.42	0.034	0.075	0.074	0.656103	3.39326e-06	0.00326523	7.39584e-10	0	6.87416e-20	9.88265e-15	0.42	0.074	228368
AncientSwiss	MX277	Singen	Singen	47.7671	8.87224	f	1926	1770	0.093	0.749	0.158	0.032	0.074	0.075	0.470557	0.184315	5.13552e-17	0.0569601	0	0.00628446	1.10546e-19	0.205	0.075	217918
AncientSwiss	MX279	Singen	Singen	47.7671	8.87224	m	1882	1745	0.215	0.154	0.631	0.034	0.081	0.081	0.679478	1.88506e-12	0.395204	4.09811e-07	0	3.55225e-26	7.85592e-08	0.755	0.037	185253
AncientSwiss	MX280	Singen	Singen	47.7671	8.87224	f	2035	1910	0.211	0.314	0.475	0.03	0.073	0.074	0.21649	9.74664e-09	0.000531324	7.2169e-10	0	1.62772e-22	1.19427e-13	0.475	0.074	324169
AncientSwiss	MX283	Singen	Singen	47.7671	8.87224	m	2116	1926	0.221	0.376	0.403	0.031	0.068	0.069	0.707837	3.72602e-06	6.62893e-05	1.37294e-09	0	3.10413e-20	3.67799e-16	0.403	0.069	355829
AncientSwiss	MX286	Singen	Singen	47.7671	8.87224	m	2029	1892	0.198	0.287	0.514	0.032	0.075	0.074	0.222022	2.17526e-10	0.00303177	7.76727e-08	0	2.8854e-21	9.11098e-12	0.514	0.074	284729
AncientSwiss	MX288	Singen	Singen	47.7671	8.87224	m	2199	2028	0.2	0.379	0.421	0.029	0.072	0.072	0.0789893	1.18909e-07	5.14365e-06	2.48815e-10	0	2.09307e-19	2.63888e-17	0.421	0.072	337840
AncientSwiss	MX298	Wartau	Wartau	47.45	9.292	m	2620	2448	0.199	0.237	0.564	0.138	0.308	0.269	0.407506	0.0989266	0.449886	0.300009	1.50315e-05	0.0700249	0.203213	1	0	10312
AncientSwiss	MX299	Oberbipp	Oberbipp	47.2621	7.65984	m	2910	2679	0.212	0.74	0.048	0.043	0.09	0.087	0.969866	0.968086	8.12542e-10	0.000746175	0	0.000690307	1.11574e-17	0	0	111479
AncientSwiss	MX304	Auvernier	Auvernier	46.5835	6.5245	m	2866	2601	0.043	0.743	0.215	0.069	0.14	0.146	0.322917	0.23846	3.3754e-05	0.399131	3.96384e-27	0.240409	4.5279e-05	0	0	29434
AncientSwiss	MX310	Burgaeschisee	Burgaeschisee	47.101	7.406	m	2862	2581	0	0.7	0.3	0.064	0.161	0.169	0.467033	0.262963	0.00234949	0.586693	0	0.338754	0.00446945	0	0	28525
AncientSwiss	RA42	Oberbipp	Oberbipp	47.2621	7.65984	f	3340	3097	0.168	0.782	0.05	0.058	0.124	0.121	0.773425	0.832581	2.90246e-06	0.111498	9.3345e-28	0.126965	1.0029e-08	0	0	39371
AncientSwiss	RA43	Oberbipp	Oberbipp	47.2621	7.65984	f	3330	3216	0.247	0.893	-0.14	0.045	0.108	0.102	infeasible	0.120784	1.78443e-13	infeasible	0	3.34331e-06	1.41784e-23	0	0	87216
AncientSwiss	RA44	Oberbipp	Oberbipp	47.2621	7.65984	f	2914	2871	0.175	0.949	-0.124	0.081	0.211	0.211	infeasible	0.542063	0.000391067	infeasible	4.74116e-16	0.259253	1.62591e-05	0	0	20186
AncientSwiss	RA45	Oberbipp	Oberbipp	47.2621	7.65984	f	3096	2927	0.304	0.568	0.129	0.045	0.097	0.1	0.651066	0.532358	2.63997e-05	9.58706e-09	0	2.99771e-10	4.32247e-15	0	0	110540
AncientSwiss	RA54	Seengen	Seengen	47.1936	8.122	f	2600	2400	0.237	0.71	0.053	0.049	0.112	0.111	0.42976	0.518139	7.22068e-07	0.000221494	0	0.000183197	2.63008e-12	0	0	71468
AncientSwiss	RA57	Muttenz	Muttenz	47.3122	7.3843	f	2905	2886	0.271	0.751	-0.022	0.033	0.078	0.077	infeasible	0.158388	1.82861e-17	1.86713e-13	0	4.98255e-13	0	0	0	222201
AncientSwiss	RA58	Muttenz	Muttenz	47.3122	7.3843	m	2937	2886	0.244	0.774	-0.018	0.033	0.078	0.077	infeasible	0.270721	1.04889e-16	1.15982e-10	0	2.22962e-10	1.53257e-30	0	0	189041
AncientSwiss	RA59_ancientSwiss	Muttenz	Muttenz	47.3122	7.3843	f	2898	2861	0.232	0.689	0.078	0.035	0.084	0.083	0.127865	0.139973	6.05792e-13	4.47042e-09	0	2.67182e-09	1.11574e-23	0	0	156726
AncientSwiss	RA61	Muttenz	Muttenz	47.3122	7.3843	m	2905	2865	0.287	0.827	-0.114	0.032	0.073	0.072	infeasible	0.197862	1.6604e-22	infeasible	0	2.66641e-15	0	0	0	294070
AncientSwiss	RA62	Muttenz	Muttenz	47.3122	7.3843	m	2921	2886	0.24	0.807	-0.047	0.03	0.067	0.066	infeasible	0.963408	1.68549e-21	1.15462e-10	0	3.49747e-10	0	0	0	304230
AncientSwiss	RA63	Zurzach	Zurzach	47.5878	8.29332	m	2046	1946	0.143	0.472	0.385	0.034	0.079	0.078	0.159692	2.24366e-05	5.91819e-07	0.000359725	0	1.90462e-09	5.32418e-12	0.385	0.078	246858
AncientSwiss	RA64	Zurzach	Zurzach	47.5878	8.29332	m	2206	2126	0.154	0.329	0.517	0.032	0.078	0.076	0.728875	2.37112e-08	0.00606506	0.000371265	0	1.54965e-14	4.65778e-09	0.517	0.076	271636
AncientSwiss	SX10	Rapperswil	Rapperswil	47.2266	8.81844	m	2695	2481	0.186	0.942	-0.128	0.032	0.074	0.072	infeasible	0.226178	6.67574e-27	infeasible	0	4.91532e-06	0	0	0	221518
AncientSwiss	SX11	Niederried	Niederried	47.0117	7.25054	m	4449	4341	0.216	0.902	-0.118	0.031	0.068	0.068	infeasible	0.124944	0	infeasible	0	2.48219e-09	0	0	0	397098
AncientSwiss	SX17	Wartau	Wartau	47.45	9.292	f	2470	2336	0.2	0.832	-0.031	0.041	0.102	0.097	infeasible	0.199117	2.41036e-12	infeasible	0	5.91417e-05	7.94301e-21	0	0	107188
AncientSwiss	SX18	Wartau	Wartau	47.45	9.292	f	178	0	0.134	0.58	0.286	0.03	0.07	0.07	0.841225	0.00747321	2.9184e-10	0.00259739	0	1.58767e-07	3.3493e-15	0.286	0.07	335353
AncientSwiss	SX20	Wartau	Wartau	47.45	9.292	m	1693	1609	0.152	0.473	0.375	0.028	0.072	0.072	0.615233	3.71559e-05	4.51838e-07	3.64774e-05	0	6.78461e-12	1.21627e-13	0.375	0.072	350044
AncientSwiss	SX21	Wartau	Wartau	47.45	9.292	f	2462	2299	0.102	0.971	-0.073	0.031	0.074	0.074	infeasible	0.101021	8.95986e-29	infeasible	0	0.00684081	0	0	0	321316
AncientSwiss	SX22	Wartau	Wartau	47.45	9.292	f	3036	2923	0.195	0.856	-0.051	0.031	0.071	0.07	infeasible	0.516796	3.64304e-26	1.1522e-07	0	3.05978e-07	0	0	0	301774
AncientSwiss	SX23	Wartau	Wartau	47.45	9.292	f	1883	1749	0.147	0.443	0.409	0.031	0.069	0.07	0.922796	1.11756e-05	2.29738e-06	0.00118443	0	1.6311e-12	4.46228e-12	0.409	0.07	296580
AncientSwiss	SX26	Wartau	Wartau	47.45	9.292	f	2461	2295	0.174	0.867	-0.041	0.034	0.068	0.068	infeasible	0.593661	1.44987e-24	8.01328e-05	0	0.000160864	0	0	0	265440
AncientSwiss	SX29	Lingolsheim	Lingolsheim	48.5545	7.68175	m	4786	4601	0.133	0.825	0.042	0.038	0.078	0.075	0.788058	0.799384	4.85023e-16	0.0360612	0	0.037654	1.36512e-22	0	0	188549
AncientSwiss	SX30	Lingolsheim	Lingolsheim	48.5545	7.68175	f	4786	4618	0.131	0.933	-0.064	0.031	0.073	0.072	infeasible	0.0398901	2.30327e-28	infeasible	0	0.000116493	0			244042
AncientSwiss	SX32	Lingolsheim	Lingolsheim	48.5545	7.68175	m	2463	2208	0.137	0.368	0.495	0.035	0.076	0.076	0.473048	4.83516e-08	0.000259045	0.00433733	0	9.92501e-13	3.24813e-08	0.495	0.076	204198
AncientSwiss	SX33	Lingolsheim	Lingolsheim	48.5545	7.68175	m	4766	4601	0.036	0.882	0.082	0.028	0.073	0.073	0.6003	0.537214	4.36802e-25	0.533292	0	0.442244	1.77646e-26	0	0	310387
AncientSwiss	SX8	Rapperswil	Rapperswil	47.2266	8.81844	f	2695	2481	0.19	0.85	-0.04	0.039	0.088	0.088	infeasible	0.312035	2.84663e-17	4.19131e-05	0	9.21644e-05	3.95298e-24	0	0	120414
AncientSwiss	SX9	Niederried	Niederried	47.0117	7.25054	f	4458	4362	0.206	0.818	-0.024	0.032	0.067	0.067	infeasible	0.859501	1.2914e-22	4.0313e-07	0	7.3075e-07	0	0	0	281130
SX9	Niederried	f	4458	4362	4410	0.219	0.811	-0.03	0.034	0.067	0.066	0.716157	0.759351	3.91615e-23	1.79477e-07	0	3.36778e-07	0	001	0	0
